# Supplementary material for: Rietveld refinement of a natural cobaltian mansfieldite from synchrotron data
Source: Acta Crystallogr Sect E Struct Rep Online. 2009 Jan 10;65(Pt 2):i6–7. doi: 10.1107/S1600536808044127 (PMC2968216; doi:10.1107/S1600536808044127)
Supplement: Supplementary file 1 [file e-65-000i6-sup1.cif]

##############################################################################
###                                                                        ###
###        Electronic paper (Acta Crystallographica Section E)             ###
###                                                                        ###
##############################################################################
#                                                                            #
# This CIF contains the data in a paper accepted for publication in Acta     #
# Crystallographica Section E. It conforms to the requirements of Notes      #
# for Authors for Section E, and has been peer reviewed under the auspices   #
# of the IUCr Commission on Journals.                                        #
#                                                                            #
# Full details of the Crystallographic Information File format               #
# are given in the paper "The Crystallographic Information File (CIF):       #
# a New Standard Archive File for Crystallography" by S. R. Hall, F. H.      #
# Allen and I. D. Brown [Acta Cryst. (1991), A47, 655-685].                  #
#                                                                            #
# The current version of the core CIF dictionary is obtainable from          #
# ftp://ftp.iucr.org/pub/cif_core.dic. The current version number is 2.4.    #
#                                                                            #
# Software is freely available for graphical display of the structure(s) in  #
# this CIF.  For information consult the CIF home page http://www.iucr.org/  #
# cif/home.html                                                              #
#                                                                            #
# This file may be used for bona fide research purposes within the           #
# scientific community so long as proper attribution is given to the journal # 
# article from which it was obtained.                                        #
#                                                                            #
##############################################################################
                                             
data_global
_journal_data_validation_number     ?
_journal_date_recd_electronic     2008-12-03
_journal_date_accepted     2008-12-29
_journal_name_full     'Acta Crystallographica, Section E'
_journal_year     2009
_journal_volume     65
_journal_issue      2
_journal_page_first     i6
_journal_page_last     i7
_journal_paper_category     QI
_journal_coeditor_code     WM2209
_publ_contact_author_name     'Matteo Zoppi'
_publ_contact_author_address
;
Museo di Storia Naturale -- Sezione di Mineralogia, Universita di Firenze, via
 La Pira 4, 50121 Firenze, Italy
;
_publ_contact_author_email     'matteo.zoppi@unifi.it'
_publ_contact_author_fax     '+39 55 284571'
_publ_contact_author_phone     '+39 55 2756340'
_publ_section_title
;
Rietveld refinement of a natural cobaltian mansfieldite from synchrotron data
;
loop_
    _publ_author_name
    _publ_author_footnote
    _publ_author_address
    'Zoppi, Matteo' .
;
Museo di Storia Naturale -- Sezione di Mineralogia
Universit\'a di Firenze,
via La Pira 4, 50121 Firenze, Italy
;
    'Pratesi, Giovanni' .
;
Dipartimento di Scienze della Terra, Universit\'a di Firenze, via La Pira 4,
50121 Firenze, Italy
;
data_I
_chemical_name_systematic
;
aluminium orthoarsenate(V) dihydrate
;
_chemical_formula_moiety     '(Al0.95 Co0.05) As O4,2(H2 O)'
_chemical_formula_sum     'Al0.95 As1 Co0.05 H4 O6'
_chemical_formula_iupac     'Al As O4, 2H2 O'
_chemical_formula_weight     203.53
_symmetry_cell_setting     orthorhombic
_symmetry_space_group_name_H-M     'P b c a'
_symmetry_space_group_name_Hall     '-P 2ac 2ab'
loop_
    _symmetry_equiv_pos_site_id
    _symmetry_equiv_pos_as_xyz
    1 +x,+y,+z
    2 -x+1/2,+y+1/2,+z
    3 +x,-y+1/2,+z+1/2
    4 -x+1/2,-y,+z+1/2
    -1 -x,-y,-z
    -2 +x+1/2,-y+1/2,-z
    -3 -x,+y+1/2,-z+1/2
    -4 +x+1/2,+y,-z+1/2
_cell_length_a     8.79263(11)
_cell_length_b     9.79795(10)
_cell_length_c     10.08393(11)
_cell_angle_alpha     90.0
_cell_angle_beta     90.0
_cell_angle_gamma     90.0
_cell_volume     868.728(16)
_cell_formula_units_Z     8
_cell_measurement_temperature     298
_exptl_crystal_density_diffrn     3.112
_exptl_crystal_F_000     789
_exptl_absorpt_coefficient_mu     7.25
_exptl_absorpt_correction_type     cylinder
_exptl_absorpt_process_details
;
Debye-Scherrer, Term (= MU.r/wave) = 2.4540.
Correction is not refined.
;
_exptl_absorpt_correction_T_min     0.07184
_exptl_absorpt_correction_T_max     0.09515
_diffrn_ambient_temperature     298
_diffrn_radiation_type     synchrotron
_diffrn_radiation_wavelength     0.68780
_diffrn_measurement_device_type     'ESRF BM08 Beamline'
_reflns_number_total     998
_refine_ls_structure_factor_coef     Inet
_refine_ls_matrix_type     full
_refine_ls_goodness_of_fit_all     1.31
_refine_ls_restrained_S_all     ?
_refine_ls_number_parameters     60
_refine_ls_number_restraints     no
_refine_ls_hydrogen_treatment     noref
_refine_ls_weighting_scheme     calc
_refine_ls_weighting_details     'w = 1/[Y~i~]'
_refine_ls_shift/su_max     0.01
loop_
    _atom_type_symbol
    _atom_type_scat_dispersion_real
    _atom_type_scat_dispersion_imag
    _atom_type_scat_source
    Al 0.000 0.000 International_Tables_Vol_C
    Co 0.000 0.000 International_Tables_Vol_C
    Cu 0.000 0.000 International_Tables_Vol_C
    Fe 0.000 0.000 International_Tables_Vol_C
    Zn 0.000 0.000 International_Tables_Vol_C
    As 0.000 0.000 International_Tables_Vol_C
    P 0.000 0.000 International_Tables_Vol_C
    O 0.000 0.000 International_Tables_Vol_C
    H 0.000 0.000 International_Tables_Vol_C
_computing_data_collection     'local image plate reading software '
_computing_cell_refinement
                      'GSAS (Larson & Von Dreele, 2004) and EXPGUI (Toby, 2001)'
_computing_data_reduction     'FIT2D (Hammersley, 1997)'
_computing_structure_solution     'atomic coordinates from Harrison (2000)'
_computing_structure_refinement
                      'GSAS (Larson & Von Dreele, 2004) and EXPGUI (Toby, 2001)'
_computing_molecular_graphics     'VICS (Izumi & Dilanian, 2005)'
_computing_publication_material     'publCIF (Westrip, 2009)'
loop_
    _atom_site_label
    _atom_site_fract_x
    _atom_site_fract_y
    _atom_site_fract_z
    _atom_site_U_iso_or_equiv
    _atom_site_thermal_displace_type
    _atom_site_occupancy
    Al1 0.1478(3)   0.18068(16) 0.12682(18) 0.0087(5) Uiso 0.95
    Co1 0.1478(3)   0.18068(16) 0.12682(18) 0.0087(5) Uiso 0.05
    As2 0.03632(9) -0.13857(6) 0.15042(6) 0.00875(18) Uiso 1.0
    O1 0.0106(4) 0.0308(3)   0.1440(3)   0.0055(8) Uiso 1.0
    O2 0.0003(5) -0.1986(3)   0.3005(3)   0.0077(12) Uiso 1.0
    O3 0.2208(5) -0.1729(4) 0.1105(3)   0.0086(12) Uiso 1.0
    O4 -0.0815(5) -0.2171(3)   0.0434(4)   0.0063(11) Uiso 1.0
    O5w 0.2296(5) 0.1244(4) 0.2939(3)   0.0182(12) Uiso 1.0
    O6w 0.3186(4) 0.0696(4) 0.0559(3)   0.0164(12) Uiso 1.0
    H51 0.19 0.17 0.354 0.08 Uiso 1.0
    H52 0.309 0.114 0.301 0.036 Uiso 1.0
    H61 0.347 0.093 -0.01 0.033 Uiso 1.0
    H62 0.295 -0.023 0.053 0.047 Uiso 1.0
loop_
    _geom_bond_atom_site_label_1
    _geom_bond_atom_site_label_2
    _geom_bond_site_symmetry_1
    _geom_bond_site_symmetry_2
    _geom_bond_distance
    _geom_bond_publ_flag
    Al1 O1 . 1_555 1.908(4)   y
    Al1 O2 . -3_555 1.906(4) y
    Al1 O3 . 2_555 1.850(4) y
    Al1 O4 . -1_555 1.848(4) y
    Al1 O5w . 1_555 1.914(4) y
    Al1 O6w . 1_555 1.988(4) y
    As2 O1 . 1_555 1.676(3)   y
    As2 O2 . 1_555 1.654(3)   y
    As2 O3 . 1_555 1.704(4) y
    As2 O4 . 1_555 1.682(4) y
    O5W H51 . 1_555 0.8295 n
    O5W H52 . 1_555 0.709 n
    O6W H61 . 1_555 0.746 n
    O6W H62 . 1_555 0.931 n
    O1 H52 . -4_455 2.028 n
    O3 H62 . 1_555 1.709 n
    O4 H51 . -3_545 1.790 n
loop_
    _geom_angle_atom_site_label_1
    _geom_angle_atom_site_label_2
    _geom_angle_atom_site_label_3
    _geom_angle_site_symmetry_1
    _geom_angle_site_symmetry_2
    _geom_angle_site_symmetry_3
    _geom_angle
    _geom_angle_publ_flag
    O1 Al1 O2 1_555 . -3_566 90.64(19) n
    O1 Al1 O3 1_555 . 2_555 179.4743(18) n
    O1 Al1 O4 1_555 . -1_555 91.93(18) n
    O1 Al1 O5w 1_555 . 1_555 86.31(15) n
    O1 Al1 O6w 1_555 . 1_555 95.09(18) n
    O2 Al1 O3 -3_566 . 2_555 88.84(18) n
    O2 Al1 O4 -3_566 . -1_555 91.28(18) n
    O2 Al1 O5w -3_566 . 1_555 95.56(17) n
    O2 Al1 O6w -3_566 . 1_555 173.9(2)   n
    O3 Al1 O4 2_555 . -1_555 87.99(19) n
    O3 Al1 O5w 2_555 . 1_555 93.84(18) n
    O3 Al1 O6w 2_555 . 1_555 85.4(2)   n
    O4 Al1 O5w -1_555 . 1_555 172.94(19) n
    O4 Al1 O6w -1_555 . 1_555 90.54(17) n
    O5w Al1 O6w 1_555 . 1_555 82.82(17) n
    O1 As2 O2 1_555 . 1_555 111.20(17) n
    O1 As2 O3 1_555 . 1_555 108.35(18) n
    O1 As2 O4 1_555 . 1_555 110.18(18) n
    O2 As2 O3 1_555 . 1_555 109.2(2)   n
    O2 As2 O4 1_555 . 1_555 107.83(19) n
    O3 As2 O4 1_555 . 1_555 110.13(18) n
    Al1 O1 As2 1_555 . 1_555 132.9(2)   n
    Al1 O2 As2 -3_455 . 1_555 134.7(2)   n
    Al1 O3 As2 2_545 . 1_555 136.6(2)   n
    Al1 O4 As2 -1_555 . 1_555 134.6(2)   n
    Al1 O5w H51 1_555 . 1_555 109.3(3)   n
    Al1 O5w H52 1_555 . 1_555 120.0(3)   n
    H51 O5w H52 1_555 . 1_555 114.6 n
    Al1 O6w H61 1_555 . 1_555 113.9(4)   n
    Al1 O6w H62 1_555 . 1_555 112.1(3)   n
    H61 O6w H62 1_555 . 1_555 110.3 n
loop_
    _geom_hbond_atom_site_label_D
    _geom_hbond_atom_site_label_H
    _geom_hbond_atom_site_label_A
    _geom_hbond_site_symmetry_D
    _geom_hbond_site_symmetry_H
    _geom_hbond_site_symmetry_A
    _geom_hbond_distance_DH
    _geom_hbond_distance_HA
    _geom_hbond_distance_DA
    _geom_hbond_angle_DHA
    _geom_hbond_publ_flag
    O5w H51 O4 . . -3_555 0.8295 1.784 2.607(5) 168.2(3)   y
    O5w H52 O1 . . -4_656 0.709 2.028 2.614(5) 161.0(3)   y
    O6w H62 O3 . . . 0.931 1.709 2.587(5) 155.8(3)   y
