# Supplementary material for: Rietveld refinement of a natural cobaltian mansfieldite from synchrotron data
Source: Acta Crystallogr Sect E Struct Rep Online. 2009 Jan 10;65(Pt 2):i6–7. doi: 10.1107/S1600536808044127 (PMC2968216; doi:10.1107/S1600536808044127)
Supplement: Supplementary file 2 [file e-65-000i6-Isup2.rtv]

data_I

_pd_block_id
  2008-11-16T01:05|REFINEMENT|a|a

_audit_creation_method  "from EXP file using GSAS2CIF"
_audit_creation_date                   2008-11-16T01:05
_audit_author_name                     'Matteo Zoppi'
_audit_update_record
; 2008-11-16T01:05  Initial CIF as created by GSAS2CIF
;
# Powder diffraction data for histogram  1

_pd_proc_info_datetime                 2008-11-16T01:05:31
_pd_calc_method                        "Rietveld Refinement"

#---- raw/calc data loop -----
_pd_meas_2theta_range_min              6.0
_pd_meas_2theta_range_max              53.0
_pd_meas_2theta_range_inc              0.01
_pd_proc_2theta_range_min              5.995
_pd_proc_2theta_range_max              52.995
_pd_proc_2theta_range_inc              0.01

loop_
      _pd_meas_counts_total
      _pd_proc_ls_weight
      _pd_proc_intensity_bkg_calc
      _pd_calc_intensity_total
  224.1      0.00444     242.05052   242.05051
  231.8      0.00433     241.80898   241.80896
  232.0      0.00433     241.57379   241.57378
  227.2      0.00439     241.34491   241.34491
  217.9      0.00457     241.12238   241.12236
  219.2      0.00457     240.90611   240.90610
  218.4      0.00457     240.69603   240.69601
  225.6      0.00444     240.49207   240.49207
  220.3      0.00457     240.29428   240.29428
  222.0      0.00450     240.10248   240.10248
  226.2      0.00444     239.91676   239.91675
  232.9      0.00427     239.73698   239.73698
  234.1      0.00427     239.56314   239.56313
  233.8      0.00427     239.39511   239.39511
  236.0      0.00422     239.23291   239.23289
  237.7      0.00422     239.07645   239.07645
  235.9      0.00422     238.92581   238.92581
  233.6      0.00427     238.78072   238.78072
  238.3      0.00422     238.64137   238.64137
  238.0      0.00422     238.50752   238.50752
  234.7      0.00427     238.37923   238.37923
  227.8      0.00439     238.25642   238.25642
  232.6      0.00433     238.13904   238.13904
  244.7      0.00411     238.02710   238.02711
  250.4      0.00401     237.92043   237.92043
  250.1      0.00401     237.81908   237.81908
  243.3      0.00411     237.72293   237.72293
  239.0      0.00416     237.63205   237.63205
  232.2      0.00433     237.54625   237.54626
  224.9      0.00444     237.46558   237.46558
  226.6      0.00439     237.39000   237.39000
  235.8      0.00422     237.31940   237.31940
  246.0      0.00406     237.25368   237.25368
  247.7      0.00406     237.19296   237.19296
  240.4      0.00416     237.13710   237.13710
  237.6      0.00422     237.08604   237.08604
  235.8      0.00422     237.03981   237.03981
  236.4      0.00422     236.99821   236.99821
  236.1      0.00422     236.96135   236.96136
  233.3      0.00427     236.92912   236.92912
  236.5      0.00422     236.90143   236.90144
  241.2      0.00416     236.87833   236.87833
  248.4      0.00401     236.85966   236.85966
  250.6      0.00401     236.84547   236.84549
  255.3      0.00391     236.83566   236.83566
  252.9      0.00396     236.83023   236.83025
  256.6      0.00391     236.82907   236.82909
  257.8      0.00386     236.83220   243.40216
  258.0      0.00386     236.83957   243.59700
  254.2      0.00396     236.85103   243.80405
  246.9      0.00406     236.86668   244.02386
  248.1      0.00406     236.88638   244.25685
  241.2      0.00416     236.91011   244.50349
  242.9      0.00411     236.93784   244.76437
  245.1      0.00406     236.96947   245.04005
  249.3      0.00401     237.00502   245.33119
  251.5      0.00396     237.04445   245.63849
  252.6      0.00396     237.08765   245.96269
  258.8      0.00386     237.13458   246.30457
  264.0      0.00381     237.18529   246.66510
  260.2      0.00386     237.23961   247.04517
  254.9      0.00391     237.29759   247.44591
  253.5      0.00396     237.35918   247.86848
  253.7      0.00396     237.42426   248.31409
  253.9      0.00396     237.49280   248.78410
  250.6      0.00401     237.56490   249.28017
  247.8      0.00406     237.64030   249.80379
  247.9      0.00406     237.71907   250.35686
  250.6      0.00401     237.80122   250.94147
  253.8      0.00396     237.88660   251.55971
  258.4      0.00386     237.97522   252.21410
  257.1      0.00391     238.06703   252.90732
  266.3      0.00376     238.16196   253.64233
  261.5      0.00381     238.26001   254.42258
  268.6      0.00372     238.36113   255.25165
  269.3      0.00372     238.46524   256.13370
  275.0      0.00363     238.57234   257.07333
  270.7      0.00367     238.68230   258.07565
  260.3      0.00386     238.79526   259.14661
  261.5      0.00381     238.91098   260.29248
  269.2      0.00372     239.02956   261.52075
  269.9      0.00372     239.15083   262.83957
  263.5      0.00381     239.27489   264.25848
  256.2      0.00391     239.40161   265.78806
  264.4      0.00376     239.53091   267.44046
  276.0      0.00363     239.66286   269.22964
  281.7      0.00354     239.79739   271.17172
  278.9      0.00359     239.93436   273.28500
  272.5      0.00367     240.07387   275.59109
  272.7      0.00367     240.21577   278.11508
  284.9      0.003501    240.36006   280.88699
  288.0      0.003460    240.50670   283.94376
  292.2      0.003420    240.65564   287.33282
  296.4      0.003380    240.80688   291.11990
  308.5      0.003228    240.96030   295.40366
  320.2      0.003121    241.11598   300.34546
  327.9      0.003052    241.27374   306.22504
  340.5      0.002922    241.43364   313.54221
  353.7      0.002829    241.59566   323.19208
  372.4      0.002685    241.75963   336.74988
  400.0      0.002500    241.92563   356.90546
  443.2      0.002246    242.09363   388.07468
  491.3      0.002029    242.26352   437.18362
  563.0      0.001780    242.43521   514.55438
  672.7      0.001491    242.60880   634.71906
  846.3      0.001181    242.78416   816.86774
  1105.0     0.000907    242.96132   1084.52441
  1466.1     0.000682    243.14018   1464.00745
  1978.8     0.000505    243.32074   1981.32568
  2630.9     0.000380    243.50293   2657.44238
  3494.1     0.0002863   243.68674   3502.29956
  4484.8     0.0002228   243.87218   4508.53906
  5589.9     0.0001787   244.05911   5646.30273
  6705.6     0.0001491   244.24754   6860.63574
  7775.7     0.0001285   244.43745   8072.70068
  8756.4     0.0001141   244.62878   9185.37695
  9577.5     0.0001043   244.82149   10093.34082
  10256.2    0.0000974   245.01558   10697.81738
  10647.9    0.0000939   245.21095   10925.44141
  10717.5    0.0000934   245.40767   10746.76758
  10351.2    0.0000967   245.60559   10185.04395
  9580.3     0.0001043   245.80473   9309.21387
  8470.5     0.0001181   246.00507   8216.04785
  7176.1     0.0001394   246.20654   7010.95117
  5813.8     0.0001722   246.40912   5792.66260
  4483.9     0.0002228   246.61278   4642.61621
  3351.1     0.0002983   246.81747   3618.79980
  2435.2     0.000411    247.02318   2754.03345
  1751.4     0.000572    247.22984   2058.15674
  1278.5     0.000780    247.43745   1523.83008
  962.7      0.001041    247.64597   1129.44189
  755.8      0.001322    247.85532   850.12000
  617.5      0.001626    248.06558   659.38544
  522.6      0.001907    248.27657   533.26593
  462.8      0.002163    248.48834   453.87268
  426.4      0.002334    248.70094   402.45300
  400.1      0.002500    248.91415   370.02612
  375.2      0.002657    249.12808   349.30362
  345.4      0.002891    249.34256   335.61124
  332.0      0.003019    249.55775   326.08737
  317.7      0.003156    249.77350   319.04874
  318.8      0.003121    249.98979   313.53629
  311.4      0.003228    250.20656   309.01410
  314.1      0.003192    250.42384   305.18304
  306.2      0.003265    250.64154   301.87183
  303.4      0.003303    250.85974   298.97699
  296.5      0.003380    251.07829   296.43066
  297.7      0.003341    251.29718   294.18466
  295.3      0.003380    251.51640   292.20233
  294.9      0.003380    251.73596   290.45419
  296.1      0.003380    251.95569   288.91599
  291.7      0.003420    252.17580   287.56769
  289.4      0.003460    252.39600   286.39230
  279.5      0.00359     252.61644   285.37601
  282.6      0.00354     252.83699   284.50720
  285.3      0.003501    253.05775   283.77695
  287.9      0.003460    253.27852   283.17844
  282.6      0.00354     253.49936   282.70804
  274.7      0.00363     253.72020   282.36609
  269.3      0.00372     253.94118   282.15967
  270.0      0.00372     254.16205   282.10751
  274.6      0.00363     254.38283   282.25009
  279.3      0.00359     254.60361   282.66684
  282.4      0.00354     254.82426   283.50400
  283.0      0.00354     255.04477   285.01910
  282.2      0.00354     255.26518   287.64313
  281.8      0.00354     255.48535   292.06158
  286.4      0.003501    255.70531   299.30661
  304.6      0.003265    255.92503   310.84180
  325.7      0.003086    256.14450   328.60843
  349.3      0.002860    256.36365   354.98904
  383.5      0.002603    256.58255   392.64172
  433.6      0.002311    256.80109   444.16614
  502.2      0.001993    257.01923   511.59909
  585.4      0.001708    257.23697   595.78418
  683.0      0.001468    257.45428   695.72162
  784.1      0.001276    257.67117   808.05560
  886.7      0.001126    257.88760   926.86456
  995.9      0.001001    258.10358   1043.88232
  1101.0     0.000907    258.31897   1149.20569
  1182.1     0.000845    258.53381   1232.46851
  1232.3     0.000812    258.74817   1284.44385
  1267.4     0.000789    258.96185   1298.91638
  1279.5     0.000780    259.17502   1274.28992
  1255.6     0.000798    259.38745   1214.10803
  1174.8     0.000850    259.59930   1126.17603
  1061.4     0.000941    259.81039   1020.88904
  933.0      0.001075    260.02084   909.57562
  819.6      0.001223    260.23053   803.24298
  721.3      0.001382    260.43945   705.22601
  653.9      0.001526    260.64764   637.47772
  623.0      0.001600    260.85504   600.63788
  633.1      0.001575    261.06161   601.37823
  689.3      0.001446    261.26733   646.00446
  808.9      0.001240    261.47220   740.49420
  996.0      0.001001    261.67618   889.95740
  1246.1     0.000803    261.87927   1097.44910
  1541.8     0.000647    262.08142   1362.28699
  1877.4     0.000533    262.28256   1678.24268
  2228.5     0.000449    262.48282   2032.12744
  2592.1     0.000386    262.68216   2403.29150
  2925.2     0.0003417   262.88040   2764.40942
  3221.4     0.0003100   263.07767   3083.69238
  3449.5     0.0002902   263.27380   3328.54150
  3592.6     0.0002787   263.46896   3470.64331
  3652.2     0.0002741   263.66296   3491.97534
  3620.3     0.0002759   263.85590   3389.67188
  3472.9     0.0002883   264.04770   3176.86206
  3203.6     0.0003122   264.23840   2878.88940
  2837.7     0.000352    264.42789   2527.33521
  2415.3     0.000415    264.61621   2154.44116
  1971.9     0.000507    264.80338   1788.88318
  1549.0     0.000644    264.98923   1452.97815
  1185.2     0.000845    265.17392   1161.32190
  907.8      0.001104    265.35739   920.79840
  695.9      0.001435    265.53952   731.71106
  553.5      0.001811    265.72043   589.58929
  467.1      0.002143    265.89996   487.18213
  416.7      0.002403    266.07822   416.23425
  375.3      0.002657    266.25510   368.80328
  349.9      0.002860    266.43069   338.05209
  333.1      0.003019    266.60486   318.57590
  320.2      0.003121    266.77762   306.39597
  305.3      0.003265    266.94904   298.75946
  297.9      0.003341    267.11905   296.15216
  295.0      0.003380    267.28760   292.94257
  298.6      0.003341    267.45465   290.68741
  297.2      0.003380    267.62027   289.00320
  298.3      0.003341    267.78448   287.67587
  293.4      0.003420    267.94705   286.58688
  283.5      0.00354     268.10818   285.67035
  280.1      0.00359     268.26782   288.82883
  276.8      0.00363     268.42584   288.26950
  275.4      0.00363     268.58234   287.80859
  272.5      0.00367     268.73730   287.43427
  276.1      0.00363     268.89066   286.30872
  278.2      0.00359     269.04239   286.11127
  275.3      0.00363     269.19254   285.97589
  274.9      0.00363     269.34106   285.89746
  279.5      0.00359     269.48795   285.87183
  279.1      0.00359     269.63318   285.89557
  273.2      0.00367     269.77670   285.96585
  269.8      0.00372     269.91870   286.08063
  274.4      0.00363     270.05884   286.23785
  279.5      0.00359     270.19733   288.55728
  279.1      0.00359     270.33414   288.87802
  274.2      0.00363     270.46918   289.24344
  271.8      0.00367     270.60254   289.65408
  274.4      0.00363     270.73407   290.11038
  278.0      0.00359     270.86389   290.61368
  279.1      0.00359     270.99188   291.16531
  278.7      0.00359     271.11819   291.76727
  276.8      0.00363     271.24261   292.42191
  274.9      0.00363     271.36526   293.13205
  275.0      0.00363     271.48611   293.90109
  272.1      0.00367     271.60516   294.73297
  271.7      0.00367     271.72223   295.63211
  274.8      0.00363     271.83759   296.60391
  281.9      0.00354     271.95102   297.65427
  289.5      0.003460    272.06265   298.79016
  291.1      0.003420    272.17233   300.01935
  293.2      0.003420    272.28015   301.35092
  294.8      0.003380    272.38611   302.79529
  298.4      0.003341    272.49011   304.36432
  298.0      0.003341    272.59222   306.07169
  300.1      0.003341    272.69235   307.93323
  303.2      0.003303    272.79065   309.96747
  309.8      0.003228    272.88693   312.19583
  310.4      0.003228    272.98129   314.64444
  310.4      0.003228    273.07367   317.34512
  314.5      0.003192    273.16412   320.33954
  320.6      0.003121    273.25253   323.68530
  329.7      0.003019    273.33902   327.46973
  339.8      0.002954    273.42349   331.83411
  350.4      0.002860    273.50592   337.01981
  362.5      0.002770    273.58646   341.56760
  378.6      0.002630    273.66486   350.02197
  393.7      0.002551    273.74133   361.69989
  408.8      0.002451    273.81570   378.67252
  434.9      0.002289    273.88809   404.23904
  481.9      0.002066    273.95847   443.42636
  555.5      0.001795    274.02676   503.52628
  658.6      0.001514    274.09299   594.56183
  807.2      0.001240    274.15714   729.51526
  1007.8     0.000995    274.21924   924.11005
  1291.9     0.000776    274.27927   1195.94727
  1664.0     0.000601    274.33722   1562.86633
  2151.5     0.000464    274.39310   2040.54480
  2764.1     0.000361    274.44690   2639.55664
  3469.2     0.0002883   274.49863   3362.27832
  4299.8     0.0002324   274.54816   4200.16162
  5206.4     0.0001918   274.59570   5131.85596
  6212.5     0.0001610   274.64111   6122.61279
  7230.6     0.0001384   274.68436   7125.44971
  8174.6     0.0001224   274.72552   8084.71924
  9030.7     0.0001108   274.76456   8942.35352
  9746.3     0.0001027   274.80145   9645.34766
  10291.4    0.0000973   274.83624   10151.44824
  10618.5    0.0000943   274.86887   10431.22266
  10661.5    0.0000937   274.89932   10467.32031
  10436.1    0.0000957   274.92776   10253.38379
  9981.7     0.0001002   274.95395   9795.42090
  9314.8     0.0001074   274.97806   9116.09277
  8449.4     0.0001184   274.99991   8257.74219
  7502.9     0.0001333   275.01968   7278.98340
  6426.5     0.0001555   275.03732   6245.34131
  5364.1     0.0001866   275.05276   5219.27832
  4337.7     0.0002303   275.06601   4253.22217
  3381.2     0.0002962   275.07715   3385.85205
  2576.3     0.000388    275.08612   2640.80151
  1927.9     0.000519    275.09286   2027.26733
  1430.0     0.000700    275.09747   1542.17346
  1090.6     0.000918    275.09988   1173.44006
  840.6      0.001189    275.10010   903.44330
  676.7      0.001479    275.09818   712.64856
  567.8      0.001765    275.09412   582.10370
  497.4      0.002011    275.08777   495.20645
  450.9      0.002225    275.07925   442.56552
  420.0      0.002380    275.06857   406.06781
  397.6      0.002525    275.05576   382.41513
  379.1      0.002630    275.04074   366.73651
  361.2      0.002770    275.02341   355.90625
  344.8      0.002891    275.00403   348.00507
  331.4      0.003019    274.98248   341.89749
  320.9      0.003121    274.95862   336.93002
  316.0      0.003156    274.93259   332.73233
  318.1      0.003156    274.90445   329.09277
  317.1      0.003156    274.87405   325.88617
  311.7      0.003192    274.84143   323.03375
  308.3      0.003228    274.80667   320.48193
  303.8      0.003303    274.76971   318.19781
  303.9      0.003303    274.73059   316.13733
  295.5      0.003380    274.68924   314.28128
  292.5      0.003420    274.64572   312.60873
  289.6      0.003460    274.60001   311.10153
  290.7      0.003460    274.55209   309.74435
  293.7      0.003420    274.50198   308.52393
  296.8      0.003380    274.44968   307.42917
  295.9      0.003380    274.39526   306.45053
  295.4      0.003380    274.33859   305.57959
  291.0      0.003420    274.27979   304.80991
  296.1      0.003380    274.21872   304.13538
  292.6      0.003420    274.15552   303.55157
  290.7      0.003460    274.09012   303.05475
  286.3      0.003501    274.02261   302.64209
  283.8      0.00354     273.95285   302.31149
  289.4      0.003460    273.88098   302.06192
  288.4      0.003460    273.80688   301.89294
  291.0      0.003420    273.73062   301.80505
  286.6      0.003501    273.65222   301.79950
  290.1      0.003460    273.57166   301.87845
  287.2      0.003501    273.48892   302.04501
  287.8      0.003460    273.40399   302.30313
  284.3      0.003501    273.31696   302.65811
  286.9      0.003501    273.22772   303.11612
  285.9      0.003501    273.13638   303.68515
  291.5      0.003420    273.04288   304.37463
  295.0      0.003380    272.94724   305.19571
  297.1      0.003380    272.84943   306.16208
  296.7      0.003380    272.74951   307.29031
  297.7      0.003341    272.64749   308.60077
  300.3      0.003341    272.54327   310.11984
  305.3      0.003265    272.43695   311.88315
  311.9      0.003192    272.32846   313.94266
  317.9      0.003156    272.21790   316.38010
  321.0      0.003121    272.10522   317.01501
  327.0      0.003052    271.99045   320.78033
  334.1      0.002986    271.87354   325.70584
  341.6      0.002922    271.75452   332.50888
  356.2      0.002799    271.63345   342.40591
  378.3      0.002657    271.51025   357.39047
  410.3      0.002427    271.38495   380.59814
  450.4      0.002225    271.25754   411.75842
  497.4      0.002011    271.12814   467.63235
  570.0      0.001751    270.99658   552.04297
  679.0      0.001468    270.86298   676.12836
  849.1      0.001181    270.72729   852.63318
  1085.1     0.000924    270.58954   1094.57959
  1382.7     0.000723    270.44977   1413.12708
  1745.2     0.000572    270.30792   1814.74841
  2195.8     0.000455    270.16406   2298.11230
  2691.3     0.000371    270.01813   2851.30200
  3221.4     0.0003100   269.87021   3450.12280
  3730.4     0.0002679   269.72021   4058.13306
  4199.5     0.0002381   269.56815   4628.74805
  4632.0     0.0002156   269.41412   5109.49365
  4969.6     0.0002012   269.25809   5448.66406
  5238.1     0.0001908   269.10004   5604.65869
  5362.1     0.0001866   268.93994   5558.04102
  5327.2     0.0001877   268.77792   5311.95361
  5076.2     0.0001973   268.61389   4899.47217
  4635.3     0.0002156   268.44785   4368.38232
  4006.8     0.0002496   268.27988   3772.15234
  3318.4     0.0003014   268.10989   3161.58301
  2638.9     0.000379    267.93799   2579.20264
  2015.0     0.000496    267.76410   2056.00928
  1526.0     0.000654    267.58823   1610.37427
  1145.1     0.000875    267.41049   1248.88879
  867.6      0.001149    267.23074   968.67853
  678.1      0.001479    267.04907   760.46130
  551.7      0.001811    266.86554   611.63904
  474.7      0.002104    266.67999   508.88397
  424.3      0.002356    266.49265   439.94073
  385.3      0.002603    266.30331   394.60989
  359.3      0.002770    266.11209   365.05313
  339.4      0.002954    265.91901   345.64050
  320.9      0.003121    265.72403   332.56201
  306.9      0.003265    265.52722   323.37369
  296.5      0.003380    265.32852   316.57919
  291.5      0.003420    265.12796   311.29654
  288.6      0.003460    264.92551   307.01666
  284.6      0.003501    264.72125   303.44553
  283.6      0.00354     264.51514   300.40671
  282.2      0.00354     264.30722   297.78687
  283.2      0.00354     264.09744   295.50696
  281.3      0.00354     263.88589   293.50806
  275.3      0.00363     263.67255   291.74438
  272.3      0.00367     263.45734   290.17984
  267.9      0.00372     263.24039   288.78622
  268.9      0.00372     263.02167   287.54141
  269.4      0.00372     262.80115   286.42831
  269.5      0.00372     262.57883   285.43375
  268.0      0.00372     262.35486   284.54776
  266.5      0.00376     262.12906   283.76257
  262.6      0.00381     261.90152   283.07257
  260.6      0.00386     261.67224   282.47382
  256.1      0.00391     261.44125   281.96368
  255.7      0.00391     261.20859   281.54111
  255.7      0.00391     260.97421   281.20630
  260.2      0.00386     260.73807   280.96057
  262.7      0.00381     260.50031   280.80731
  259.3      0.00386     260.26086   280.75110
  255.8      0.00391     260.01974   280.79941
  258.3      0.00386     259.77692   280.96298
  262.4      0.00381     259.53244   281.25858
  266.4      0.00376     259.28638   281.71356
  264.4      0.00376     259.03867   282.37424
  266.9      0.00376     258.78928   283.32190
  272.5      0.00367     258.53827   284.70050
  275.5      0.00363     258.28571   286.76123
  284.0      0.003501    258.03156   289.93188
  288.6      0.003460    257.77576   294.91507
  297.6      0.003341    257.51840   302.81641
  306.6      0.003265    257.25946   315.29199
  327.1      0.003052    256.99902   334.68915
  357.6      0.002799    256.73694   364.13382
  400.7      0.002500    256.47339   407.49936
  463.7      0.002163    256.20825   469.18130
  555.7      0.001795    255.94160   553.61749
  662.8      0.001514    255.67345   664.53259
  790.3      0.001266    255.40379   803.96075
  940.3      0.001061    255.13261   971.18878
  1108.8     0.000902    254.85997   1161.89075
  1285.8     0.000776    254.58588   1367.36780
  1465.9     0.000682    254.31026   1574.87378
  1634.9     0.000613    254.03323   1768.29053
  1799.4     0.000556    253.75471   1929.39429
  1936.4     0.000517    253.47481   2040.40442
  2050.9     0.000487    253.19345   2083.34912
  2120.0     0.000473    252.91071   2059.88086
  2116.5     0.000473    252.62650   1969.08899
  2015.5     0.000496    252.34096   1822.73450
  1818.0     0.000551    252.05396   1637.71167
  1559.0     0.000641    251.76563   1432.38403
  1293.6     0.000772    251.47592   1223.84717
  1056.6     0.000947    251.18489   1026.16895
  844.6      0.001181    250.89246   849.41803
  671.1      0.001491    250.59869   699.39636
  543.6      0.001842    250.30360   577.99628
  447.1      0.002246    250.00726   484.01602
  382.1      0.002630    249.70953   414.19662
  341.7      0.002922    249.41055   364.24786
  314.2      0.003192    249.11029   329.68378
  293.7      0.003420    248.80875   306.42569
  275.7      0.00363     248.50595   291.06970
  265.7      0.00376     248.20187   281.00354
  261.2      0.00381     247.89653   274.34552
  257.3      0.00391     247.59000   269.81564
  255.8      0.00391     247.28223   266.58658
  257.3      0.00391     246.97328   264.14697
  255.3      0.00391     246.66306   262.19232
  249.3      0.00401     246.35170   260.54645
  242.3      0.00411     246.03918   259.10858
  238.3      0.00422     245.72545   257.82065
  241.8      0.00411     245.41055   256.64810
  242.8      0.00411     245.09451   255.56903
  244.3      0.00411     244.77737   254.56848
  239.9      0.00416     244.45906   253.63527
  241.4      0.00416     244.13966   252.76077
  244.4      0.00411     243.81914   251.93785
  249.4      0.00401     243.49754   251.16063
  246.9      0.00406     243.17482   250.42398
  240.9      0.00416     242.85107   249.72375
  239.9      0.00416     242.52618   249.05615
  241.9      0.00411     242.20035   248.41820
  241.4      0.00416     241.87343   247.80714
  242.4      0.00411     241.54544   247.22073
  243.4      0.00411     241.21649   246.65724
  242.4      0.00411     240.88649   246.11514
  240.4      0.00416     240.55553   245.59361
  241.4      0.00416     240.22356   245.09239
  242.4      0.00411     239.89058   244.61235
  241.9      0.00411     239.55669   244.15636
  236.0      0.00422     239.22185   243.73029
  238.0      0.00422     238.88602   243.34532
  238.0      0.00422     238.54926   243.02118
  244.5      0.00411     238.21162   242.79042
  247.0      0.00406     237.87306   242.70374
  248.0      0.00406     237.53360   242.83604
  246.5      0.00406     237.19321   243.29126
  248.0      0.00406     236.85197   244.20416
  256.5      0.00391     236.50990   245.73584
  263.5      0.00381     236.16693   248.06055
  264.0      0.00381     235.82312   251.34171
  270.0      0.00372     235.47849   255.69746
  270.0      0.00372     235.13306   261.25705
  275.5      0.00363     234.78677   267.73312
  278.5      0.00359     234.43968   274.96973
  286.0      0.003501    234.09181   282.54868
  291.0      0.003420    233.74319   289.90024
  289.0      0.003460    233.39380   297.08810
  291.5      0.003420    233.04364   301.94217
  294.4      0.003380    232.69269   304.55676
  301.4      0.003303    232.34113   304.53339
  298.4      0.003341    231.98875   301.82190
  292.4      0.003420    231.63565   296.73758
  286.4      0.003501    231.28185   289.86127
  290.4      0.003460    230.92738   281.89282
  285.9      0.003501    230.57227   273.52661
  279.4      0.00359     230.21649   263.82626
  267.4      0.00372     229.85995   256.37384
  258.9      0.00386     229.50281   249.88068
  253.9      0.00396     229.14513   244.48039
  246.4      0.00406     228.78673   240.17039
  245.4      0.00406     228.42773   236.85114
  244.4      0.00411     228.06812   234.36710
  249.9      0.00401     227.70799   232.54395
  254.9      0.00391     227.34723   231.21497
  254.8      0.00391     226.98587   230.23753
  255.3      0.00391     226.62401   229.94472
  253.3      0.00396     226.26160   229.37587
  253.8      0.00396     225.89864   228.90714
  252.3      0.00396     225.53510   228.50127
  247.8      0.00406     225.17107   228.13531
  247.3      0.00406     224.80661   227.79564
  248.3      0.00401     224.44159   227.47437
  248.8      0.00401     224.07611   227.16742
  247.8      0.00406     223.71014   226.87263
  249.2      0.00401     223.34378   226.58914
  250.7      0.00401     222.97691   226.31650
  249.2      0.00401     222.60962   226.05490
  248.7      0.00401     222.24187   225.80461
  253.7      0.00396     221.87375   225.56624
  252.2      0.00396     221.50522   225.34045
  250.2      0.00401     221.13629   225.12817
  243.6      0.00411     220.76695   224.93039
  245.1      0.00406     220.39725   224.74846
  243.6      0.00411     220.02724   224.58383
  244.6      0.00411     219.65685   224.43823
  245.6      0.00406     219.28610   224.31363
  245.6      0.00406     218.91501   224.21237
  247.1      0.00406     218.54367   224.13731
  248.0      0.00406     218.17197   224.09152
  248.0      0.00406     217.79996   224.07890
  250.0      0.00401     217.42772   224.10417
  252.0      0.00396     217.05516   224.17317
  252.9      0.00396     216.68236   224.43761
  251.9      0.00396     216.30930   224.62477
  255.9      0.00391     215.93597   224.89331
  258.9      0.00386     215.56245   225.27318
  261.4      0.00381     215.18869   225.81609
  264.9      0.00376     214.81473   226.61188
  271.3      0.00367     214.44057   227.81473
  276.3      0.00363     214.06624   229.68208
  283.3      0.00354     213.69170   232.62761
  292.8      0.003420    213.31699   237.28708
  303.8      0.003303    212.94212   244.58760
  316.2      0.003156    212.56711   263.26828
  334.7      0.002986    212.19200   280.20721
  366.2      0.002741    211.81673   304.65533
  404.1      0.002475    211.44133   338.70419
  451.1      0.002225    211.06584   384.29593
  508.6      0.001958    210.69028   442.81082
  578.6      0.001722    210.31462   514.57965
  645.5      0.001550    209.93886   598.41077
  716.5      0.001392    209.56303   691.24261
  789.5      0.001266    209.18726   788.03003
  870.0      0.001149    208.81131   881.93115
  938.5      0.001068    208.43541   964.83447
  1002.9     0.000995    208.05943   1028.27808
  1053.4     0.000947    207.68352   1064.87463
  1090.9     0.000918    207.30753   1070.14014
  1088.8     0.000918    206.93155   1044.00854
  1057.8     0.000947    206.55562   990.96069
  997.3      0.001001    206.17975   918.97498
  918.8      0.001089    205.80386   837.37714
  829.2      0.001206    205.42804   755.54816
  735.7      0.001362    205.05225   681.80792
  651.7      0.001538    204.67661   622.70929
  599.1      0.001666    204.30098   582.61389
  572.6      0.001751    203.92551   563.52502
  575.1      0.001736    203.55005   565.14453
  595.5      0.001680    203.17474   585.09503
  625.5      0.001600    202.79956   619.24792
  658.5      0.001514    202.42450   662.13586
  693.9      0.001446    202.04955   707.46625
  725.4      0.001382    201.67477   748.75098
  755.9      0.001322    201.30022   779.98547
  780.3      0.001285    200.92575   796.27820
  789.3      0.001266    200.55147   794.46216
  777.3      0.001285    200.17735   773.69934
  749.2      0.001332    199.80353   735.74591
  707.7      0.001413    199.42986   684.48499
  651.7      0.001538    199.05637   624.90961
  591.1      0.001694    198.68314   562.10718
  518.6      0.001924    198.31020   500.56058
  454.6      0.002204    197.93741   443.75702
  399.0      0.002500    197.56491   394.02255
  361.5      0.002770    197.19270   352.53180
  330.4      0.003019    196.82077   319.45950
  308.9      0.003228    196.44910   294.22620
  290.9      0.003420    196.07770   275.78110
  276.3      0.00363     195.70663   262.86594
  268.8      0.00372     195.33591   254.22360
  262.8      0.00381     194.96544   248.73502
  262.7      0.00381     194.59538   245.48732
  257.2      0.00391     194.22557   243.78783
  253.1      0.00396     193.85612   243.14386
  254.6      0.00391     193.48714   243.22552
  254.1      0.00396     193.11842   243.82458
  260.0      0.00386     192.75009   244.81839
  262.0      0.00381     192.38211   246.14117
  265.9      0.00376     192.01465   247.76393
  264.9      0.00376     191.64751   249.68065
  266.9      0.00376     191.28076   251.90144
  273.8      0.00367     190.91446   254.44890
  278.8      0.00359     190.54863   257.35788
  284.2      0.003501    190.18320   260.67841
  290.7      0.003460    189.81822   264.48199
  295.6      0.003380    189.45367   268.87164
  300.1      0.003341    189.08965   273.99622
  302.6      0.003303    188.72606   280.07019
  312.5      0.003192    188.36295   287.39752
  324.9      0.003086    188.00035   296.39923
  339.4      0.002954    187.63824   307.64218
  357.4      0.002799    187.27667   321.86893
  380.3      0.002630    186.91556   340.03146
  408.8      0.002451    186.55499   363.34155
  452.7      0.002204    186.19499   393.36169
  498.2      0.002011    185.83551   438.78311
  562.1      0.001780    185.47659   489.49341
  630.6      0.001587    185.11824   556.12683
  725.0      0.001382    184.76042   644.84412
  843.5      0.001189    184.40323   764.52179
  994.9      0.001008    184.04659   927.45996
  1207.4     0.000831    183.69054   1149.77014
  1485.3     0.000675    183.33513   1451.12048
  1874.3     0.000533    182.98029   1856.41431
  2379.2     0.000420    182.62605   2381.71240
  3005.2     0.0003330   182.27245   3047.34912
  3774.6     0.0002653   181.91951   3861.07617
  4656.6     0.0002150   181.56720   4815.13232
  5617.0     0.0001783   181.21552   5881.53662
  6620.0     0.0001509   180.86452   7009.65674
  7536.9     0.0001327   180.51418   8126.72510
  8396.9     0.0001192   180.16454   9141.70313
  9206.3     0.0001087   179.81554   9953.42480
  9903.8     0.0001010   179.46722   10465.11816
  10414.7    0.0000959   179.11960   10606.18555
  10554.7    0.0000948   178.77272   10354.27344
  10212.1    0.0000978   178.42651   9743.45898
  9438.5     0.0001058   178.08104   8851.90723
  8312.0     0.0001202   177.73631   7778.89697
  6959.4     0.0001438   177.39235   6624.64551
  5627.9     0.0001778   177.04904   5477.50830
  4367.8     0.0002289   176.70650   4406.94482
  3302.3     0.0003025   176.36470   3460.33838
  2464.7     0.000406    176.02371   2662.94897
  1800.2     0.000556    175.68355   2020.57104
  1333.1     0.000751    175.34410   1524.07947
  1000.5     0.001001    175.00540   1154.78064
  773.5      0.001294    174.66751   889.50220
  626.9      0.001600    174.33049   704.66650
  524.9      0.001907    173.99419   579.01465
  455.3      0.002204    173.65875   495.01028
  405.7      0.002475    173.32411   439.19476
  368.2      0.002713    172.99036   401.85754
  348.6      0.002860    172.65736   376.36276
  332.1      0.003019    172.32524   358.38852
  323.0      0.003086    171.99393   345.23587
  315.9      0.003156    171.66357   335.27756
  308.9      0.003228    171.33398   327.55850
  304.3      0.003303    171.00526   321.52847
  295.8      0.003380    170.67746   316.87405
  294.2      0.003380    170.35056   313.42096
  294.6      0.003380    170.02451   311.08154
  298.6      0.003341    169.69933   309.10910
  306.0      0.003265    169.37508   309.01382
  308.9      0.003228    169.05179   310.19675
  317.9      0.003156    168.72931   312.95480
  328.8      0.003052    168.40781   317.85251
  350.2      0.002860    168.08725   325.90631
  373.2      0.002685    167.76756   338.86966
  406.6      0.002451    167.44891   359.63855
  449.6      0.002225    167.13113   392.77573
  519.5      0.001924    166.81432   445.10962
  609.9      0.001639    166.49847   526.29132
  736.9      0.001362    166.18359   649.11438
  924.3      0.001082    165.86971   829.31995
  1173.7     0.000850    165.55675   1084.58618
  1529.2     0.000654    165.24480   1432.45959
  1970.6     0.000507    164.93382   1887.17786
  2517.5     0.000397    164.62386   2455.64648
  3172.4     0.0003155   164.31485   3133.18726
  3877.4     0.0002576   164.00691   3899.97168
  4633.3     0.0002156   163.69998   4719.09424
  5369.2     0.0001861   163.39401   5537.02344
  6034.7     0.0001656   163.08911   6286.79639
  6635.6     0.0001506   162.78519   6894.36621
  7092.5     0.0001411   162.48238   7289.08496
  7438.4     0.0001346   162.18056   7418.75098
  7549.9     0.0001324   161.87975   7265.04053
  7387.3     0.0001355   161.58003   6849.95703
  6876.2     0.0001455   161.28139   6228.18506
  6120.2     0.0001635   160.98375   5471.35059
  5154.1     0.0001940   160.68721   4653.34082
  4174.5     0.0002396   160.39175   3840.29248
  3296.4     0.0003035   160.09731   3084.62646
  2513.4     0.000398    159.80402   2422.22046
  1923.8     0.000519    159.51181   1872.34485
  1476.7     0.000678    159.22067   1439.98938
  1167.7     0.000855    158.93063   1119.81177
  976.6      0.001021    158.64174   900.71887
  873.0      0.001149    158.35388   770.13751
  843.4      0.001189    158.06712   717.28827
  875.4      0.001141    157.78152   735.09637
  959.8      0.001041    157.49706   820.65637
  1114.7     0.000896    157.21368   974.36920
  1339.6     0.000747    156.93146   1198.00757
  1612.5     0.000619    156.65036   1492.07910
  1948.0     0.000514    156.37044   1852.95874
  2319.9     0.000430    156.09164   2270.33032
  2724.8     0.000367    155.81395   2725.46411
  3145.7     0.0003177   155.53745   3190.71362
  3521.2     0.0002844   155.26213   3630.43042
  3880.6     0.0002576   154.98792   4003.50269
  4168.5     0.0002396   154.71489   4268.15332
  4378.4     0.0002282   154.44301   4389.77148
  4467.8     0.0002241   154.17235   4350.36035
  4389.8     0.0002275   153.90285   4155.37061
  4144.7     0.0002411   153.63454   3830.89331
  3750.6     0.0002670   153.36737   3415.71802
  3253.0     0.0003078   153.10143   2951.93140
  2687.9     0.000373    152.83673   2478.40991
  2151.8     0.000464    152.57318   2027.28687
  1662.3     0.000601    152.31082   1621.09351
  1257.7     0.000793    152.04968   1273.66565
  954.1      0.001047    151.78975   989.96478
  718.0      0.001392    151.53105   760.41437
  559.4      0.001780    151.27354   593.63416
  444.4      0.002246    151.01727   472.62097
  368.8      0.002713    150.76225   387.49677
  318.7      0.003121    150.50838   329.07388
  279.6      0.00359     150.25580   289.60318
  254.0      0.00396     150.00449   263.03436
  234.4      0.00427     149.75436   244.94182
  222.3      0.00450     149.50549   232.26704
  213.3      0.00469     149.25786   222.99901
  204.7      0.00489     149.01149   215.87105
  201.1      0.00496     148.76639   211.00311
  198.0      0.00503     148.52254   206.17606
  193.9      0.00518     148.27991   201.99139
  186.3      0.00541     148.03856   198.28819
  182.7      0.00549     147.79849   194.96640
  179.1      0.00557     147.55971   191.96007
  180.1      0.00557     147.32214   189.22234
  180.0      0.00557     147.08585   186.71782
  180.4      0.00557     146.85091   184.41820
  175.8      0.00565     146.61722   182.29993
  173.2      0.00574     146.38481   180.34325
  174.1      0.00574     146.15364   178.53114
  178.0      0.00565     145.92380   176.84908
  179.9      0.00557     145.69524   175.28432
  173.3      0.00574     145.46800   173.82591
  165.2      0.00601     145.24202   172.46411
  160.7      0.00620     145.01735   171.19066
  155.6      0.00640     144.79398   169.99812
  157.0      0.00640     144.57198   168.88010
  154.9      0.00650     144.35118   167.83087
  158.3      0.00630     144.13171   166.84557
  159.7      0.00630     143.91360   165.91991
  157.6      0.00630     143.69678   158.46140
  158.0      0.00630     143.48131   157.82468
  154.9      0.00650     143.26714   157.23053
  156.8      0.00640     143.05424   156.67709
  154.2      0.00650     142.84274   156.16290
  154.1      0.00650     142.63252   155.68680
  158.0      0.00630     142.42358   155.24808
  161.9      0.00620     142.21606   154.84660
  158.3      0.00630     142.00983   154.48262
  146.2      0.00683     141.80490   154.15729
  140.6      0.00706     141.60136   153.87303
  144.0      0.00694     141.39912   153.63422
  149.4      0.00672     141.19824   154.39861
  151.8      0.00661     140.99870   154.30345
  150.2      0.00661     140.80054   154.30428
  152.6      0.00650     140.60365   154.44713
  154.6      0.00650     140.40814   154.80907
  155.9      0.00640     140.21399   155.51401
  154.3      0.00650     140.02113   156.75156
  155.8      0.00640     139.82965   158.79718
  158.7      0.00630     139.63954   162.02751
  166.6      0.00601     139.45076   166.92322
  173.4      0.00574     139.26337   174.04962
  181.8      0.00549     139.07727   184.00467
  195.2      0.00510     138.89259   197.33055
  216.1      0.00463     138.70921   215.48053
  239.0      0.00416     138.52725   236.34239
  260.4      0.00386     138.34663   261.76273
  286.8      0.003501    138.16737   288.42749
  319.7      0.003121    137.98946   315.96964
  347.1      0.002891    137.81291   342.34259
  372.0      0.002685    137.63776   365.14227
  393.9      0.002551    137.46393   381.88678
  406.3      0.002451    137.29149   390.46216
  405.7      0.002475    137.12038   389.68134
  398.1      0.002500    136.95068   379.68918
  388.5      0.002577    136.78233   361.91107
  366.9      0.002713    136.61537   338.58820
  336.8      0.002954    136.44980   312.22641
  299.7      0.003341    136.28549   285.18491
  267.6      0.00372     136.12267   259.42462
  235.0      0.00427     135.96118   236.37137
  209.9      0.00476     135.80109   216.87469
  191.3      0.00525     135.64235   201.24966
  175.7      0.00565     135.48494   189.38281
  163.1      0.00610     135.32893   180.87306
  158.9      0.00630     135.17432   175.17694
  158.3      0.00630     135.02106   168.86218
  159.7      0.00630     134.86919   167.26457
  156.1      0.00640     134.71867   167.12930
  155.5      0.00640     134.56955   168.35242
  159.4      0.00630     134.42183   171.10950
  167.8      0.00592     134.27544   175.86823
  182.2      0.00549     134.13048   183.55322
  196.1      0.00510     133.98682   195.58873
  213.5      0.00469     133.84456   213.99464
  236.3      0.00422     133.70369   241.41257
  272.2      0.00367     133.56418   281.01956
  328.1      0.003052    133.42607   336.27216
  392.0      0.002551    133.28932   410.44104
  474.9      0.002104    133.15393   505.94382
  579.8      0.001722    133.01997   623.54370
  695.7      0.001435    132.88733   761.55127
  838.6      0.001189    132.75606   915.20758
  977.0      0.001021    132.62622   1076.41992
  1122.8     0.000891    132.49771   1233.96118
  1250.7     0.000798    132.37057   1374.19751
  1370.6     0.000730    132.24486   1482.48901
  1463.5     0.000682    132.12047   1545.53699
  1513.9     0.000661    131.99745   1554.63269
  1512.8     0.000661    131.87582   1508.52039
  1460.1     0.000685    131.75552   1413.86682
  1352.0     0.000738    131.63666   1282.94092
  1194.4     0.000835    131.51912   1130.28223
  1024.8     0.000977    131.40295   970.02814
  846.2      0.001181    131.28818   816.44739
  686.6      0.001457    131.17474   674.31488
  548.4      0.001826    131.06265   552.07391
  438.3      0.002289    130.95200   451.29510
  356.2      0.002799    130.84268   372.41159
  297.6      0.003341    130.73473   313.45401
  258.5      0.00386     130.62810   271.38043
  233.8      0.00427     130.52286   242.80963
  220.2      0.00457     130.41899   224.57281
  212.1      0.00469     130.31645   214.06616
  207.0      0.00482     130.21532   209.43500
  202.9      0.00496     130.11551   209.64572
  205.3      0.00489     130.01706   214.50278
  220.6      0.00450     129.91995   224.64679
  235.0      0.00427     129.82423   241.54314
  263.9      0.00381     129.72984   267.43765
  300.8      0.003341    129.63684   305.23398
  359.6      0.002770    129.54517   358.23572
  435.5      0.002289    129.45480   429.71051
  530.9      0.001890    129.36581   522.27203
  649.8      0.001538    129.27818   637.13409
  776.2      0.001285    129.19191   773.35901
  911.0      0.001096    129.10696   927.27209
  1062.4     0.000941    129.02332   1092.20813
  1214.8     0.000821    128.94106   1258.70898
  1374.7     0.000727    128.86012   1415.23706
  1509.0     0.000664    128.78052   1549.51978
  1631.4     0.000613    128.70224   1650.79272
  1735.3     0.000575    128.62537   1713.02124
  1810.7     0.000551    128.54976   1738.01086
  1852.0     0.000541    128.47548   1738.81738
  1855.9     0.000538    128.40257   1727.29150
  1846.3     0.000541    128.33092   1725.03564
  1842.2     0.000543    128.26064   1749.57117
  1861.5     0.000538    128.19167   1813.84619
  1917.4     0.000521    128.12399   1924.08777
  2011.3     0.000498    128.05768   2078.41309
  2155.2     0.000464    127.99268   2266.33301
  2321.0     0.000430    127.92897   2469.34326
  2502.9     0.000400    127.86661   2662.87549
  2682.8     0.000373    127.80550   2819.84863
  2817.6     0.000355    127.74577   2915.44727
  2890.0     0.0003455   127.68733   2931.75342
  2871.9     0.0003481   127.63012   2860.92554
  2763.7     0.000361    127.57428   2706.58374
  2567.1     0.000389    127.51973   2482.98364
  2310.5     0.000432    127.46646   2211.55615
  1981.8     0.000505    127.41447   1916.10388
  1652.2     0.000607    127.36384   1618.75281
  1330.1     0.000751    127.31445   1337.52466
  1041.5     0.000959    127.26634   1085.25745
  799.8      0.001249    127.21956   869.43823
  603.2      0.001652    127.17400   692.69684
  467.6      0.002143    127.12976   553.77008
  373.9      0.002685    127.08684   449.77661
  306.3      0.003265    127.04511   373.21646
  261.2      0.00381     127.00469   320.56799
  230.5      0.00433     126.96556   283.91245
  212.4      0.00469     126.92764   259.80099
  196.8      0.00510     126.89101   244.52460
  189.6      0.00525     126.85567   235.30330
  189.5      0.00525     126.82159   230.14534
  184.4      0.00541     126.78873   227.68065
  181.7      0.00549     126.75717   226.81310
  183.6      0.00549     126.72681   227.10995
  186.4      0.00533     126.69772   227.98459
  190.8      0.00525     126.66991   229.10124
  199.7      0.00503     126.64330   230.25900
  204.0      0.00489     126.61793   231.41536
  205.4      0.00489     126.59383   232.70668
  207.8      0.00482     126.57095   234.44981
  213.6      0.00469     126.54926   237.14580
  224.5      0.00444     126.52883   241.51884
  237.8      0.00422     126.50963   248.60880
  262.2      0.00381     126.49165   260.02109
  287.1      0.003501    126.47491   277.69965
  320.9      0.003121    126.45935   304.75458
  361.3      0.002770    126.44501   345.23074
  418.6      0.002380    126.43188   404.29175
  501.5      0.001993    126.41998   488.11249
  612.9      0.001626    126.40928   603.49304
  767.7      0.001303    126.39974   757.13477
  955.1      0.001047    126.39140   954.58417
  1181.0     0.000845    126.38427   1198.94995
  1452.8     0.000689    126.37834   1488.69202
  1752.2     0.000570    126.37360   1820.14258
  2080.0     0.000481    126.37003   2181.44946
  2416.4     0.000413    126.36763   2556.23706
  2755.2     0.000363    126.36642   2923.48364
  3112.1     0.0003212   126.36638   3259.45068
  3431.4     0.0002912   126.36751   3541.43286
  3716.8     0.0002687   126.36981   3753.32666
  3922.7     0.0002552   126.37328   3890.77441
  4057.5     0.0002464   126.37791   3962.23071
  4125.4     0.0002426   126.38366   3984.84058
  4118.7     0.0002426   126.39060   3977.63354
  4050.1     0.0002472   126.39868   3955.15039
  3956.9     0.0002528   126.40788   3923.29688
  3862.8     0.0002585   126.41826   3877.93237
  3774.2     0.0002653   126.42972   3806.13770
  3690.5     0.0002714   126.44237   3690.30103
  3578.4     0.0002796   126.45613   3514.88525
  3417.2     0.0002922   126.47102   3273.64966
  3172.6     0.0003155   126.48705   2973.76904
  2854.9     0.0003507   126.50418   2630.61157
  2492.3     0.000402    126.52244   2266.75781
  2088.1     0.000479    126.54176   1904.40002
  1709.0     0.000586    126.56222   1562.90735
  1343.8     0.000742    126.58381   1256.93298
  1036.7     0.000964    126.60648   995.49207
  793.0      0.001257    126.63023   781.96149
  605.4      0.001652    126.65511   614.89697
  476.7      0.002104    126.68103   489.38959
  384.6      0.002603    126.70807   398.59601
  320.4      0.003121    126.73618   335.11484
  280.3      0.00359     126.76536   292.00626
  249.6      0.00401     126.79561   263.39014
  229.5      0.00439     126.82695   244.67184
  215.3      0.00463     126.85934   232.50092
  208.2      0.00482     126.89280   223.63608
  207.0      0.00482     126.92728   218.49576
  201.9      0.00496     126.96286   215.20567
  200.2      0.00503     126.99949   213.24907
  197.6      0.00503     127.03715   212.37822
  200.4      0.00496     127.07582   212.52531
  208.8      0.00482     127.11554   213.80710
  222.1      0.00450     127.15630   216.53571
  233.4      0.00427     127.19810   221.29950
  244.8      0.00411     127.24091   229.08885
  261.1      0.00381     127.28473   241.48100
  290.5      0.003460    127.32959   260.79636
  326.8      0.003052    127.37542   289.29587
  377.7      0.002657    127.42229   333.62314
  447.0      0.002246    127.47018   398.26828
  533.9      0.001874    127.51902   488.52893
  658.7      0.001514    127.56887   613.63995
  810.6      0.001231    127.61973   778.58453
  1014.9     0.000983    127.67155   987.65717
  1252.3     0.000798    127.72436   1241.74304
  1525.1     0.000654    127.77813   1536.84155
  1834.9     0.000546    127.83290   1862.90466
  2139.8     0.000466    127.88860   2203.27124
  2461.1     0.000406    127.94529   2535.19458
  2743.5     0.000364    128.00293   2830.61255
  2985.3     0.0003354   128.06154   3060.68506
  3157.1     0.0003166   128.12112   3199.95410
  3241.5     0.0003089   128.18163   3231.82813
  3219.3     0.0003111   128.24301   3152.32104
  3105.2     0.0003223   128.30536   2971.16797
  2886.5     0.0003468   128.36868   2709.77197
  2593.3     0.000386    128.43289   2396.29419
  2244.2     0.000445    128.49808   2059.98950
  1863.0     0.000536    128.56412   1726.92236
  1510.4     0.000661    128.63109   1417.60327
  1185.2     0.000845    128.69897   1146.07373
  921.5      0.001082    128.76781   919.96423
  723.9      0.001382    128.83745   741.23712
  581.2      0.001722    128.90805   607.39087
  485.1      0.002066    128.97952   512.85883
  419.9      0.002380    129.05186   450.43198
  382.2      0.002603    129.12514   412.31458
  363.6      0.002741    129.19926   390.99451
  352.9      0.002829    129.27423   379.74088
  350.2      0.002860    129.35010   372.90817
  347.6      0.002891    129.42679   366.21548
  343.9      0.002922    129.50438   356.78201
  331.7      0.003019    129.58279   343.47656
  316.1      0.003156    129.66209   326.48874
  295.9      0.003380    129.74220   306.87061
  274.3      0.00363     129.82317   286.03149
  249.6      0.00401     129.90494   265.38156
  224.9      0.00444     129.98758   246.12109
  207.3      0.00482     130.07103   229.13190
  194.6      0.00518     130.15526   214.94759
  185.4      0.00541     130.24033   203.79230
  177.8      0.00565     130.32625   195.67389
  175.1      0.00574     130.41292   190.51271
  174.9      0.00574     130.50044   188.28642
  178.3      0.00557     130.58870   189.17400
  186.1      0.00541     130.67778   193.68579
  195.4      0.00510     130.76764   202.76457
  211.2      0.00476     130.85829   215.63237
  236.6      0.00422     130.94972   238.63663
  274.9      0.00363     131.04193   269.31982
  324.7      0.003086    131.13486   314.84186
  390.6      0.002551    131.22862   374.64105
  466.9      0.002143    131.32307   449.74786
  557.7      0.001795    131.41830   539.74762
  664.0      0.001502    131.51425   642.28778
  772.4      0.001294    131.61095   752.77234
  882.7      0.001134    131.70840   865.76923
  990.5      0.001008    131.80658   969.56573
  1087.9     0.000918    131.90550   1055.41309
  1158.2     0.000865    132.00513   1113.18140
  1196.0     0.000835    132.10548   1134.92871
  1196.8     0.000835    132.20653   1117.36890
  1164.7     0.000860    132.30829   1063.12109
  1095.0     0.000913    132.41077   979.70203
  994.8      0.001008    132.51396   877.11365
  871.2      0.001149    132.61778   765.59814
  729.5      0.001372    132.72231   654.22168
  596.8      0.001680    132.82755   550.11743
  482.1      0.002066    132.93347   458.16373
  388.0      0.002577    133.04004   380.97562
  315.8      0.003156    133.14726   319.18045
  262.1      0.00381     133.25514   271.88718
  224.9      0.00444     133.36374   237.23834
  197.8      0.00503     133.47295   213.01506
  178.1      0.00565     133.58281   196.71466
  168.4      0.00592     133.69331   186.31967
  162.7      0.00610     133.80446   180.09875
  161.1      0.00620     133.91624   176.71529
  158.9      0.00630     134.02864   175.18816
  160.2      0.00620     134.14162   174.82640
  162.0      0.00620     134.25525   175.16577
  165.8      0.00601     134.36948   175.92079
  168.7      0.00592     134.48438   176.94777
  171.0      0.00583     134.59981   178.21733
  174.3      0.00574     134.71587   179.80208
  176.6      0.00565     134.83250   181.88576
  181.5      0.00549     134.94975   184.78806
  187.3      0.00533     135.06754   188.97527
  191.1      0.00525     135.18590   195.02562
  194.4      0.00518     135.30489   203.54210
  201.7      0.00496     135.42439   215.03482
  216.6      0.00463     135.54448   229.79684
  238.9      0.00416     135.66512   247.78812
  258.7      0.00386     135.78633   268.54181
  279.5      0.00359     135.90804   291.10934
  299.8      0.003341    136.03033   314.05365
  321.1      0.003121    136.15311   335.50104
  341.0      0.002922    136.27647   353.27502
  357.8      0.002799    136.40033   365.17941
  368.6      0.002713    136.52475   369.48199
  370.9      0.002685    136.64966   365.47119
  359.2      0.002770    136.77507   352.67139
  339.6      0.002954    136.90100   334.86179
  317.4      0.003156    137.02742   313.11288
  293.2      0.003420    137.15434   288.84830
  259.0      0.00386     137.28172   265.53906
  226.3      0.00444     137.40961   243.92471
  204.1      0.00489     137.53796   225.10175
  192.9      0.00518     137.66684   209.73546
  182.3      0.00549     137.79614   198.10698
  172.1      0.00583     137.92593   190.17337
  167.9      0.00592     138.05618   185.71800
  170.7      0.00583     138.18686   184.32903
  175.0      0.00574     138.31799   185.52087
  180.3      0.00557     138.44960   188.75029
  181.7      0.00549     138.58162   193.43065
  185.5      0.00541     138.71411   198.93726
  191.8      0.00525     138.84698   205.25099
  200.6      0.00496     138.98029   210.43677
  207.9      0.00482     139.11401   214.47789
  213.7      0.00469     139.24818   216.86110
  215.5      0.00463     139.38271   217.22696
  214.3      0.00469     139.51767   215.87086
  214.6      0.00463     139.65305   213.07658
  212.0      0.00469     139.78879   209.41367
  210.8      0.00476     139.92496   205.51163
  205.6      0.00489     140.06148   201.99652
  202.9      0.00496     140.19839   199.48465
  206.2      0.00482     140.33566   199.27312
  213.5      0.00469     140.47334   200.82974
  219.3      0.00457     140.61131   205.90617
  230.1      0.00433     140.74969   215.60092
  250.4      0.00401     140.88840   231.94722
  277.7      0.00359     141.02750   257.50513
  312.6      0.003192    141.16693   295.51663
  362.4      0.002770    141.30667   349.87036
  435.7      0.002289    141.44675   424.33337
  524.5      0.001907    141.58717   522.55377
  639.3      0.001562    141.72791   646.83221
  778.6      0.001285    141.86900   797.28705
  932.4      0.001075    142.01036   970.97321
  1100.2     0.000907    142.15205   1161.24670
  1263.5     0.000793    142.29405   1357.55981
  1429.3     0.000700    142.43634   1545.59265
  1578.1     0.000634    142.57892   1708.80042
  1689.9     0.000592    142.72177   1828.12781
  1758.2     0.000570    142.86491   1888.37341
  1764.5     0.000567    143.00833   1880.72327
  1718.8     0.000581    143.15204   1806.56531
  1614.6     0.000619    143.29605   1676.97705
  1461.5     0.000685    143.44034   1508.82837
  1275.8     0.000785    143.58482   1319.69580
  1083.1     0.000924    143.72958   1127.83569
  890.9      0.001126    143.87460   946.43457
  721.2      0.001382    144.01982   784.90643
  579.5      0.001722    144.16530   649.35461
  472.3      0.002124    144.31102   541.92480
  400.6      0.002500    144.45697   461.67953
  347.9      0.002860    144.60313   405.45828
  314.7      0.003192    144.74957   368.77359
  299.0      0.003341    144.89622   346.84995
  290.8      0.003420    145.04303   334.24179
  286.6      0.003501    145.19009   326.75848
  278.9      0.00359     145.33730   320.74561
  271.2      0.00367     145.48474   313.69940
  264.5      0.00376     145.63239   304.34372
  258.8      0.00386     145.78020   292.52161
  253.6      0.00396     145.92816   278.82773
  241.4      0.00416     146.07637   264.20407
  226.7      0.00439     146.22470   249.64343
  216.0      0.00463     146.37325   236.01038
  207.3      0.00482     146.52191   223.96547
  201.6      0.00496     146.67073   213.90485
  195.9      0.00510     146.81970   205.99196
  195.7      0.00510     146.96886   200.20467
  194.0      0.00518     147.11815   196.41135
  193.3      0.00518     147.26758   195.08032
  197.1      0.00510     147.41711   194.88565
  202.4      0.00496     147.56683   196.49492
  208.2      0.00482     147.71666   200.18690
  217.0      0.00463     147.86655   206.53520
  230.8      0.00433     148.01660   216.46887
  251.6      0.00396     148.16676   231.31133
  272.4      0.00367     148.31703   252.77974
  301.6      0.003303    148.46742   282.92130
  334.9      0.002986    148.61790   323.96481
  385.7      0.002603    148.76846   378.07410
  451.5      0.002225    148.91910   447.01025
  529.8      0.001890    149.06985   531.72308
  621.1      0.001613    149.22064   631.92084
  725.9      0.001382    149.37152   745.46313
  846.7      0.001181    149.52251   868.88452
  966.5      0.001034    149.67351   996.04242
  1082.3     0.000924    149.82462   1119.26013
  1193.6     0.000840    149.97578   1230.10669
  1286.4     0.000776    150.12697   1321.32690
  1365.2     0.000734    150.27818   1387.31165
  1416.0     0.000707    150.42946   1426.29944
  1445.3     0.000693    150.58081   1439.00378
  1449.6     0.000689    150.73213   1428.72656
  1435.8     0.000696    150.88354   1401.68958
  1400.6     0.000715    151.03494   1365.08691
  1362.4     0.000734    151.18640   1326.95886
  1321.7     0.000755    151.33789   1292.97864
  1288.5     0.000776    151.48933   1265.45520
  1258.8     0.000793    151.64081   1242.97058
  1227.6     0.000816    151.79228   1220.82776
  1197.4     0.000835    151.94376   1192.37390
  1154.2     0.000865    152.09520   1151.27026
  1104.0     0.000907    152.24669   1094.05933
  1034.8     0.000964    152.39812   1021.55591
  952.5      0.001047    152.54959   938.15436
  856.3      0.001165    152.70097   850.17529
  761.1      0.001313    152.85233   763.89081
  680.4      0.001468    153.00371   684.63190
  607.7      0.001639    153.15497   616.14410
  551.0      0.001811    153.30627   560.31238
  512.8      0.001958    153.45749   517.16949
  486.1      0.002066    153.60869   485.18863
  470.3      0.002124    153.75981   461.83572
  458.6      0.002184    153.91089   444.34641
  452.9      0.002204    154.06187   430.59714
  444.2      0.002246    154.21284   419.76276
  438.0      0.002289    154.36372   412.44629
  438.8      0.002289    154.51453   410.30869
  444.1      0.002246    154.66527   415.50140
  455.8      0.002184    154.81592   430.11551
  477.6      0.002085    154.96648   455.69711
  514.9      0.001941    155.11696   492.83340
  564.2      0.001765    155.26732   540.85278
  618.0      0.001613    155.41762   597.68616
  685.8      0.001457    155.56779   659.90985
  754.0      0.001322    155.71785   722.96283
  813.3      0.001231    155.86784   781.57007
  865.1      0.001157    156.01768   830.51532
  904.4      0.001104    156.16742   865.89441
  932.2      0.001075    156.31703   886.48883
  943.5      0.001061    156.46654   892.85657
  939.8      0.001061    156.61586   892.19122
  927.5      0.001075    156.76509   887.93695
  908.8      0.001104    156.91422   884.16608
  891.1      0.001119    157.06316   883.29938
  877.9      0.001141    157.21196   885.83807
  877.7      0.001141    157.36060   890.58771
  885.4      0.001126    157.50909   895.35620
  895.2      0.001119    157.65744   897.82019
  902.0      0.001111    157.80559   895.98456
  902.3      0.001111    157.95363   888.06952
  897.6      0.001111    158.10150   872.32819
  883.3      0.001134    158.24918   847.22015
  859.6      0.001165    158.39671   811.90521
  822.9      0.001214    158.54402   766.71979
  772.7      0.001294    158.69115   713.57239
  713.5      0.001403    158.83809   654.67706
  654.7      0.001526    158.98489   593.23724
  589.5      0.001694    159.13142   532.31348
  525.8      0.001907    159.27783   474.28101
  462.1      0.002163    159.42404   421.07678
  406.4      0.002451    159.56999   374.04895
  358.6      0.002799    159.71574   333.91971
  318.4      0.003156    159.86128   300.81888
  283.7      0.00354     160.00662   274.39539
  261.5      0.00381     160.15173   253.96954
  243.2      0.00411     160.29662   238.72168
  228.5      0.00439     160.44128   227.68829
  219.8      0.00457     160.58574   220.06619
  218.1      0.00457     160.72995   215.14542
  219.8      0.00457     160.87392   212.38530
  223.1      0.00450     161.01762   211.44293
  226.4      0.00444     161.16112   212.19592
  231.7      0.00433     161.30438   214.77043
  235.9      0.00422     161.44734   219.57718
  247.2      0.00406     161.59007   227.35519
  259.5      0.00386     161.73254   239.61089
  276.3      0.00363     161.87474   257.04251
  292.0      0.003420    162.01672   281.89011
  320.8      0.003121    162.15839   316.26068
  361.1      0.002770    162.29980   362.33170
  419.9      0.002380    162.44096   422.06427
  492.1      0.002029    162.58183   496.83224
  573.4      0.001751    162.72241   586.99915
  665.2      0.001502    162.86270   691.49286
  772.4      0.001294    163.00275   807.45502
  892.2      0.001119    163.14246   929.97699
  1015.0     0.000983    163.28189   1052.27124
  1128.3     0.000886    163.42104   1165.70410
  1234.5     0.000812    163.55986   1262.72534
  1314.3     0.000759    163.69841   1334.89917
  1370.1     0.000730    163.83659   1375.38000
  1389.3     0.000719    163.97455   1379.04272
  1364.6     0.000734    164.11212   1343.90149
  1300.4     0.000767    164.24945   1273.00269
  1202.7     0.000831    164.38643   1173.17297
  1077.4     0.000930    164.52312   1054.99438
  937.2      0.001068    164.65944   929.03754
  799.5      0.001249    164.79544   804.48474
  676.2      0.001479    164.93109   688.46173
  570.0      0.001751    165.06644   585.82617
  481.3      0.002085    165.20143   499.51242
  414.0      0.002427    165.33612   429.78937
  371.8      0.002685    165.47044   378.57492
  342.6      0.002922    165.60443   344.06467
  331.3      0.003019    165.73808   325.04614
  328.1      0.003052    165.87135   320.21014
  339.9      0.002954    166.00432   328.28647
  364.6      0.002741    166.13686   348.01682
  396.9      0.002525    166.26910   378.00266
  437.7      0.002289    166.40096   416.48715
  483.9      0.002066    166.53246   461.21588
  533.2      0.001874    166.66359   508.99191
  580.0      0.001722    166.79437   556.06177
  623.2      0.001600    166.92473   597.77795
  654.5      0.001526    167.05478   629.54730
  672.3      0.001491    167.18439   646.78845
  680.0      0.001468    167.31366   647.16840
  668.8      0.001491    167.44255   629.50732
  637.1      0.001575    167.57104   596.80579
  587.3      0.001708    167.69911   553.29303
  531.6      0.001874    167.82686   503.68161
  470.4      0.002124    167.95418   452.31174
  414.6      0.002403    168.08110   402.73123
  366.9      0.002713    168.20761   358.52899
  323.6      0.003086    168.33376   319.34042
  292.4      0.003420    168.45947   286.84265
  268.2      0.00372     168.58478   260.98792
  251.9      0.00396     168.70973   241.19189
  236.2      0.00422     168.83423   226.55719
  226.9      0.00439     168.95831   216.07196
  222.7      0.00450     169.08197   208.75859
  222.0      0.00450     169.20526   203.76617
  218.2      0.00457     169.32809   200.41074
  217.5      0.00463     169.45050   198.17845
  216.8      0.00463     169.57253   196.70474
  218.0      0.00457     169.69408   195.74406
  213.3      0.00469     169.81523   195.13855
  214.5      0.00469     169.93594   194.79074
  216.3      0.00463     170.05621   194.64337
  219.6      0.00457     170.17604   194.66432
  223.3      0.00450     170.29543   194.83762
  222.1      0.00450     170.41440   195.15790
  221.3      0.00450     170.53293   195.62782
  220.1      0.00457     170.65102   196.25854
  222.3      0.00450     170.76865   197.07231
  223.6      0.00444     170.88583   198.64883
  229.4      0.00439     171.00261   199.99112
  231.1      0.00433     171.11890   201.74669
  233.4      0.00427     171.23470   204.11595
  236.6      0.00422     171.35008   207.42360
  243.9      0.00411     171.46501   212.17570
  254.7      0.00391     171.57948   219.12555
  266.4      0.00376     171.69347   229.33568
  279.2      0.00359     171.80699   244.21686
  297.4      0.003380    171.92006   265.51392
  327.2      0.003052    172.03267   295.20648
  369.9      0.002713    172.14481   335.29785
  418.7      0.002380    172.25647   387.48492
  486.4      0.002047    172.36765   452.73270
  562.2      0.001780    172.47836   530.81171
  647.5      0.001550    172.58859   619.88824
  731.2      0.001372    172.69836   716.27576
  825.0      0.001214    172.80765   814.28851
  923.2      0.001082    172.91646   906.45563
  1006.0     0.000995    173.02477   984.39331
  1064.2     0.000941    173.13257   1039.39661
  1090.5     0.000918    173.23993   1064.45361
  1082.2     0.000924    173.34674   1056.71509
  1043.5     0.000959    173.45313   1018.38818
  980.7      0.001021    173.55899   956.12274
  900.5      0.001111    173.66437   878.46271
  811.7      0.001231    173.76927   795.98907
  727.0      0.001372    173.87366   716.59131
  655.3      0.001526    173.97752   646.93713
  604.5      0.001652    174.08092   591.56909
  572.8      0.001751    174.18381   552.82623
  557.5      0.001795    174.28619   530.96863
  559.3      0.001795    174.38811   524.45386
  573.5      0.001751    174.48947   530.32300
  597.3      0.001680    174.59035   544.65173
  618.0      0.001613    174.69067   562.98560
  637.3      0.001575    174.79056   580.67938
  645.0      0.001550    174.88986   593.21252
  652.3      0.001538    174.98872   597.65137
  647.0      0.001550    175.08702   589.74945
  627.3      0.001600    175.18483   570.20709
  593.0      0.001680    175.28215   540.96265
  553.3      0.001811    175.37886   505.31659
  509.5      0.001958    175.47514   466.98325
  465.3      0.002143    175.57088   429.45319
  427.5      0.002334    175.66603   395.69785
  401.7      0.002500    175.76076   368.07037
  386.5      0.002577    175.85490   348.31558
  376.2      0.002657    175.94856   337.65485
  380.0      0.002630    176.04166   336.92392
  392.2      0.002551    176.13426   346.72830
  420.0      0.002380    176.22633   367.61429
  452.7      0.002204    176.31786   399.95926
  503.5      0.001993    176.40883   444.19678
  560.2      0.001780    176.49933   500.53989
  628.5      0.001587    176.58925   568.98022
  705.2      0.001413    176.67867   648.84619
  794.5      0.001257    176.76750   739.30084
  891.2      0.001119    176.85582   838.87744
  991.5      0.001008    176.94365   945.28290
  1095.7     0.000913    177.03091   1054.27271
  1196.4     0.000835    177.11763   1162.87390
  1295.2     0.000772    177.20378   1265.17505
  1385.4     0.000723    177.28946   1356.70520
  1464.7     0.000682    177.37457   1434.28955
  1524.4     0.000657    177.45912   1495.48511
  1568.2     0.000638    177.54317   1537.29126
  1586.4     0.000631    177.62662   1555.35620
  1577.2     0.000634    177.70959   1544.48120
  1534.9     0.000651    177.79196   1500.60291
  1459.1     0.000685    177.87378   1423.25842
  1350.9     0.000738    177.95509   1317.19495
  1220.6     0.000821    178.03586   1191.16907
  1080.4     0.000924    178.11606   1055.47009
  932.1      0.001075    178.19574   919.79395
  793.9      0.001257    178.27486   792.19336
  670.1      0.001491    178.35338   678.76447
  574.3      0.001736    178.43143   583.66949
  506.1      0.001975    178.50888   509.32288
  461.3      0.002163    178.58582   456.69098
  440.1      0.002268    178.66217   425.64410
  439.3      0.002268    178.73798   415.27722
  458.0      0.002184    178.81325   424.11795
  492.3      0.002029    178.88795   450.18152
  539.0      0.001858    178.96211   490.59366
  597.3      0.001680    179.03571   542.62408
  656.5      0.001526    179.10876   601.75012
  722.2      0.001382    179.18123   662.91174
  781.5      0.001276    179.25317   719.79291
  829.2      0.001206    179.32457   765.88208
  862.0      0.001157    179.39537   795.68634
  872.7      0.001149    179.46564   802.77271
  853.4      0.001173    179.53537   786.58105
  806.7      0.001240    179.60457   749.48468
  743.4      0.001342    179.67314   696.67688
  673.1      0.001491    179.74115   634.49536
  599.9      0.001666    179.80865   569.08801
  526.1      0.001907    179.87555   505.69064
  464.4      0.002163    179.94197   448.30673
  413.6      0.002427    180.00778   399.60379
  381.8      0.002630    180.07303   360.95901
  359.1      0.002799    180.13771   332.62555
  343.8      0.002922    180.20186   313.97910
  337.0      0.002954    180.26544   303.78592
  342.3      0.002922    180.32848   300.44571
  355.5      0.002799    180.39093   302.18457
  368.7      0.002713    180.45284   307.20535
  377.0      0.002657    180.51419   313.81238
  384.7      0.002603    180.57497   320.54367
  390.9      0.002551    180.63519   326.10611
  397.7      0.002525    180.69487   329.65033
  399.9      0.002500    180.75398   330.80167
  401.1      0.002500    180.81253   329.91290
  395.4      0.002525    180.87053   328.17838
  390.6      0.002551    180.92796   327.53757
  388.4      0.002577    180.98486   330.45972
  391.6      0.002551    181.04118   339.83737
  401.3      0.002500    181.09694   358.38556
  428.1      0.002334    181.15216   389.00723
  468.8      0.002124    181.20679   434.05432
  530.5      0.001890    181.26088   495.00415
  601.8      0.001666    181.31441   571.99133
  693.5      0.001446    181.36737   663.37311
  799.7      0.001249    181.41980   765.41644
  909.0      0.001104    181.47163   872.22272
  1010.7     0.000989    181.52295   975.61957
  1095.4     0.000913    181.57370   1065.87402
  1157.6     0.000865    181.62390   1132.45801
  1194.4     0.000835    181.67354   1166.04187
  1187.6     0.000840    181.72263   1161.24841
  1142.3     0.000875    181.77110   1118.73499
  1058.1     0.000947    181.81909   1044.88403
  950.8      0.001054    181.86652   949.37616
  833.0      0.001197    181.91336   842.52802
  717.8      0.001392    181.95969   733.58728
  611.5      0.001639    182.00545   629.76410
  517.7      0.001924    182.05066   536.60754
  439.9      0.002268    182.09531   456.97433
  376.2      0.002657    182.13937   392.03705
  329.4      0.003052    182.18292   341.12234
  298.1      0.003341    182.22595   302.76990
  274.9      0.00363     182.26840   274.89038
  253.1      0.00396     182.31029   255.24974
  242.8      0.00411     182.35165   241.77486
  238.5      0.00422     182.39243   232.72179
  235.3      0.00427     182.43266   226.73572
  232.0      0.00433     182.47241   222.83669
  230.2      0.00433     182.51155   219.89091
  231.9      0.00433     182.55020   218.45181
  234.2      0.00427     182.58824   217.82797
  234.4      0.00427     182.62576   217.96016
  234.6      0.00427     182.66273   218.90755
  236.9      0.00422     182.69919   220.89377
  239.6      0.00416     182.73511   224.02898
  246.3      0.00406     182.77045   228.68634
  253.0      0.00396     182.80525   235.21629
  263.3      0.00381     182.83954   243.97293
  276.5      0.00363     182.87325   255.31332
  289.7      0.003460    182.90646   269.32779
  308.9      0.003228    182.93912   287.42755
  329.7      0.003019    182.97121   306.69589
  351.9      0.002829    183.00279   327.93082
  373.1      0.002685    183.03386   350.31424
  398.3      0.002500    183.06436   372.82550
  421.6      0.002380    183.09433   394.44788
  446.8      0.002246    183.12381   415.28387
  466.0      0.002143    183.15274   433.58966
  483.2      0.002066    183.18111   450.83569
  498.9      0.002011    183.20898   468.69272
  514.7      0.001941    183.23630   490.04333
  537.9      0.001858    183.26309   518.57526
  572.1      0.001751    183.28937   558.51245
  623.8      0.001600    183.31512   613.43414
  691.6      0.001446    183.34033   685.40552
  777.3      0.001285    183.36504   774.21722
  881.0      0.001134    183.38918   876.87250
  986.2      0.001014    183.41290   987.37378
  1091.0     0.000918    183.43599   1096.85608
  1183.7     0.000845    183.45862   1194.13733
  1250.4     0.000798    183.48074   1266.55188
  1280.1     0.000780    183.50229   1303.72449
  1264.8     0.000789    183.52336   1298.47852
  1208.1     0.000826    183.54391   1249.64575
  1118.8     0.000896    183.56395   1166.30383
  1003.5     0.000995    183.58348   1058.02295
  873.2      0.001141    183.60245   936.69098
  746.4      0.001342    183.62097   813.25031
  630.6      0.001587    183.63896   696.62213
  532.4      0.001874    183.65643   593.23694
  453.1      0.002204    183.67342   506.95621
  392.8      0.002551    183.68990   439.29562
  352.5      0.002829    183.70586   389.87329
  327.3      0.003052    183.72134   356.98001
  312.5      0.003192    183.73630   338.06387
  308.2      0.003228    183.75076   331.09918
  312.9      0.003192    183.76474   331.51901
  325.1      0.003086    183.77818   337.33337
  333.8      0.002986    183.79117   345.88049
  344.6      0.002891    183.80365   354.73294
  348.3      0.002860    183.81561   361.61136
  348.0      0.002860    183.82713   365.12878
  342.7      0.002922    183.83812   363.22842
  338.4      0.002954    183.84865   356.17117
  327.6      0.003052    183.85866   344.89578
  314.4      0.003192    183.86819   330.66769
  296.1      0.003380    183.87724   314.94827
  280.3      0.00359     183.88582   299.06076
  263.5      0.00381     183.89392   284.08304
  254.2      0.00396     183.90152   270.82324
  249.9      0.00401     183.90866   259.83075
  244.1      0.00411     183.91531   251.42805
  236.9      0.00422     183.92149   245.76013
  235.1      0.00427     183.92717   242.85382
  234.8      0.00427     183.93243   242.67860
  237.5      0.00422     183.93713   245.19878
  241.2      0.00416     183.94144   250.41011
  251.4      0.00396     183.94528   258.35477
  266.6      0.00376     183.94864   269.11053
  284.4      0.003501    183.95154   282.75262
  298.6      0.003341    183.95393   298.35751
  320.8      0.003121    183.95592   317.67432
  350.0      0.002860    183.95744   339.43018
  373.7      0.002685    183.95847   363.11676
  396.9      0.002525    183.95906   388.05573
  423.6      0.002356    183.95923   413.36099
  451.9      0.002204    183.95892   437.83905
  472.6      0.002124    183.95811   459.91473
  490.8      0.002029    183.95689   477.70782
  499.5      0.002011    183.95525   489.36487
  503.7      0.001993    183.95314   493.63406
  501.9      0.001993    183.95059   490.40390
  491.6      0.002029    183.94756   480.79160
  475.8      0.002104    183.94414   466.69641
  457.0      0.002184    183.94026   450.17105
  433.8      0.002311    183.93593   432.96835
  415.0      0.002403    183.93118   416.36118
  403.2      0.002475    183.92599   401.18323
  391.4      0.002551    183.92038   388.03369
  377.1      0.002657    183.91431   377.54770
  369.8      0.002713    183.90784   370.56851
  368.5      0.002713    183.90092   368.14148
  374.2      0.002685    183.89360   371.41779
  382.9      0.002603    183.88585   381.58884
  406.1      0.002451    183.87767   399.85989
  436.3      0.002289    183.86908   427.40857
  475.1      0.002104    183.86006   465.57224
  526.8      0.001890    183.85066   514.47638
  588.5      0.001694    183.84084   574.59760
  666.7      0.001502    183.83060   645.42285
  746.4      0.001342    183.81990   725.61603
  832.1      0.001206    183.80884   812.81012
  917.3      0.001089    183.79738   903.28357
  1006.0     0.000995    183.78551   991.71332
  1080.7     0.000924    183.77322   1071.94080
  1141.4     0.000875    183.76051   1134.79456
  1179.6     0.000850    183.74747   1173.78125
  1189.3     0.000840    183.73401   1184.57544
  1173.5     0.000850    183.72017   1168.32520
  1132.3     0.000886    183.70589   1131.94275
  1079.0     0.000930    183.69124   1086.38770
  1027.2     0.000977    183.67618   1044.17017
  993.4      0.001008    183.66078   1017.44220
  994.6      0.001008    183.64497   1016.78076
  1025.8     0.000977    183.62880   1050.27710
  1102.5     0.000907    183.61223   1122.75256
  1219.2     0.000821    183.59529   1235.14429
  1377.9     0.000727    183.57797   1384.10156
  1562.1     0.000641    183.56027   1561.73254
  1765.3     0.000567    183.54221   1755.50195
  1964.0     0.000510    183.52379   1948.43359
  2134.7     0.000469    183.50499   2119.89990
  2244.9     0.000445    183.48584   2247.59155
  2287.1     0.000438    183.46631   2311.47412
  2256.3     0.000443    183.44644   2299.50293
  2161.0     0.000462    183.42618   2212.14941
  2010.7     0.000498    183.40558   2062.01563
  1802.4     0.000554    183.38464   1868.76538
  1578.6     0.000634    183.36334   1653.28479
  1352.8     0.000738    183.34166   1434.13452
  1145.0     0.000875    183.31967   1225.64917
  958.7      0.001041    183.29730   1037.61255
  798.4      0.001249    183.27463   875.25763
  670.1      0.001491    183.25160   740.26715
  572.3      0.001751    183.22826   631.27759
  501.1      0.001993    183.20450   545.40057
  446.3      0.002246    183.18047   479.07672
  403.4      0.002475    183.15613   428.69727
  368.1      0.002713    183.13139   390.99701
  344.4      0.002891    183.10635   363.29581
  333.6      0.002986    183.08099   343.61496
  324.3      0.003086    183.05533   330.70554
  318.4      0.003156    183.02934   323.94165
  316.6      0.003156    183.00301   323.35855
  328.4      0.003052    182.97636   329.54407
  348.6      0.002860    182.94943   343.61243
  370.8      0.002685    182.92218   367.12897
  400.9      0.002500    182.89458   402.05283
  448.1      0.002225    182.86674   450.46158
  510.9      0.001958    182.83850   514.44550
  589.0      0.001694    182.81004   595.28442
  686.3      0.001457    182.78125   693.73016
  797.9      0.001257    182.75217   809.15112
  923.6      0.001082    182.72281   939.25812
  1061.8     0.000941    182.69308   1079.74829
  1200.5     0.000835    182.66316   1224.01819
  1335.2     0.000751    182.63290   1363.14868
  1453.4     0.000689    182.60237   1486.63782
  1555.6     0.000644    182.57153   1584.32349
  1635.8     0.000613    182.54045   1648.99536
  1674.5     0.000598    182.50905   1677.88599
  1667.7     0.000601    182.47740   1671.75684
  1617.4     0.000619    182.44547   1632.65430
  1539.1     0.000651    182.41325   1562.61829
  1435.3     0.000696    182.38080   1464.36389
  1312.5     0.000763    182.34802   1342.34363
  1169.7     0.000855    182.31503   1205.36475
  1019.4     0.000983    182.28177   1062.06287
  871.6      0.001149    182.24820   921.09717
  737.8      0.001352    182.21445   789.34552
  612.5      0.001639    182.18036   671.50745
  507.7      0.001975    182.14607   570.19806
  426.9      0.002334    182.11154   486.23621
  368.6      0.002713    182.07674   419.01175
  320.8      0.003121    182.04169   366.89996
  281.5      0.00354     182.00642   327.68073
  255.7      0.00391     181.97086   298.91711
  238.3      0.00422     181.93507   278.61133
  227.6      0.00439     181.89906   263.98001
  219.2      0.00457     181.86285   253.67230
  214.9      0.00463     181.82635   246.38132
  211.1      0.00476     181.78967   241.35730
  207.8      0.00482     181.75273   237.54643
  202.0      0.00496     181.71558   234.71074
  196.7      0.00510     181.67824   232.57390
  196.9      0.00510     181.64066   230.96687
  199.6      0.00503     181.60284   229.75731
  201.3      0.00496     181.56483   228.95963
  202.5      0.00496     181.52661   228.51961
  206.2      0.00482     181.48817   228.53781
  206.4      0.00482     181.44952   228.86806
  211.1      0.00476     181.41066   229.67905
  215.3      0.00463     181.37161   231.10448
  221.4      0.00450     181.33235   233.25462
  224.1      0.00444     181.29292   236.65773
  229.8      0.00433     181.25327   241.67067
  240.0      0.00416     181.21342   248.92249
  255.2      0.00391     181.17340   259.22678
  270.9      0.00367     181.13321   273.57587
  291.6      0.003420    181.09277   293.34235
  319.3      0.003121    181.05223   319.26883
  355.5      0.002799    181.01144   352.72687
  402.1      0.002475    180.97052   394.87851
  456.3      0.002184    180.92941   446.48083
  521.5      0.001924    180.88811   507.98843
  600.7      0.001666    180.84668   579.38611
  685.4      0.001457    180.80505   660.21185
  772.1      0.001294    180.76329   748.73413
  860.8      0.001165    180.72131   842.85730
  958.5      0.001041    180.67923   939.71930
  1055.2     0.000947    180.63699   1036.47034
  1150.9     0.000870    180.59454   1130.76526
  1240.6     0.000807    180.55202   1220.31079
  1327.7     0.000755    180.50926   1302.25024
  1396.4     0.000715    180.46642   1371.23438
  1442.6     0.000693    180.42339   1419.96558
  1454.3     0.000689    180.38026   1440.01941
  1430.0     0.000700    180.33698   1424.51306
  1368.7     0.000730    180.29355   1371.32727
  1265.4     0.000789    180.24995   1284.47253
  1135.6     0.000881    180.20625   1172.69006
  996.7      0.001001    180.16245   1045.95886
  854.9      0.001173    180.11852   915.00140
  721.1      0.001382    180.07443   788.90967
  603.8      0.001652    180.03024   674.26361
  501.5      0.001993    179.98592   573.50214
  424.7      0.002356    179.94148   489.57730
  365.9      0.002741    179.89691   423.08743
  319.5      0.003121    179.85226   371.49152
  291.7      0.003420    179.80751   333.02097
  271.4      0.00367     179.76265   305.14499
  257.1      0.00391     179.71765   285.14926
  244.3      0.00411     179.67258   270.69998
  235.5      0.00427     179.62738   259.95462
  224.2      0.00444     179.58212   251.61099
  212.8      0.00469     179.53674   244.78700
  205.5      0.00489     179.49126   239.10358
  202.7      0.00496     179.44572   232.50475
  199.9      0.00503     179.40009   228.38844
  193.6      0.00518     179.35434   224.92465
  190.3      0.00525     179.30853   222.08833
  186.4      0.00533     179.26265   219.86147
  187.1      0.00533     179.21666   218.22643
  189.3      0.00525     179.17065   217.17119
  193.0      0.00518     179.12453   216.70148
  192.7      0.00518     179.07837   216.85732
  195.4      0.00510     179.03214   217.73108
  194.5      0.00518     178.98579   219.42442
  196.2      0.00510     178.93944   222.31285
  203.9      0.00489     178.89301   226.68726
  211.6      0.00476     178.84648   233.01164
  225.3      0.00444     178.79996   241.85904
  241.4      0.00416     178.75333   254.63620
  260.6      0.00386     178.70671   270.59836
  284.3      0.003501    178.66002   291.27237
  313.5      0.003192    178.61327   317.15430
  348.2      0.002860    178.56648   349.03894
  388.9      0.002577    178.51967   386.50970
  430.5      0.002334    178.47281   429.50229
  474.7      0.002104    178.42592   477.09705
  521.9      0.001924    178.37898   527.68335
  568.1      0.001765    178.33202   578.91785
  613.3      0.001626    178.28503   628.26855
  656.0      0.001526    178.23804   671.77698
  683.1      0.001468    178.19102   706.80780
  696.8      0.001435    178.14398   730.51300
  696.5      0.001435    178.09689   740.17822
  678.7      0.001468    178.04984   733.62885
  645.3      0.001550    178.00273   710.22192
  601.5      0.001666    177.95560   671.68457
  551.2      0.001811    177.90851   621.90277
  495.9      0.002011    177.86137   564.93707
  442.1      0.002268    177.81424   507.24615
  395.7      0.002525    177.76717   451.95142
  356.9      0.002799    177.72000   401.97241
  316.1      0.003156    177.67290   359.14828
  281.3      0.00354     177.62579   324.33356
  257.4      0.00391     177.57869   297.75751
  246.1      0.00406     177.53160   278.63464
  243.8      0.00411     177.48450   266.38577
  242.5      0.00411     177.43745   260.28583
  241.2      0.00416     177.39040   259.80255
  249.8      0.00401     177.34340   264.70758
  264.5      0.00376     177.29637   275.09592
  280.2      0.00359     177.24940   291.32294
  303.9      0.003303    177.20244   313.86829
  329.6      0.003019    177.15555   343.14804
  366.7      0.002713    177.10866   379.29840
  407.9      0.002451    177.06184   421.96021
  453.1      0.002204    177.01501   470.08774
  501.8      0.001993    176.96826   521.80750
  550.9      0.001811    176.92152   574.36151
  597.6      0.001680    176.87483   624.21802
  643.8      0.001550    176.82820   667.50507
  680.0      0.001468    176.78162   700.82587
  699.6      0.001424    176.73509   722.16937
  706.8      0.001413    176.68863   731.40741
  708.5      0.001413    176.64218   730.26038
  705.2      0.001413    176.59579   722.18085
  695.3      0.001435    176.54951   710.91248
  685.0      0.001457    176.50328   701.07935
  677.2      0.001479    176.45712   696.70313
  676.4      0.001479    176.41098   701.14368
  694.0      0.001446    176.36496   717.00562
  723.2      0.001382    176.31898   745.89532
  766.9      0.001303    176.27309   787.91748
  821.1      0.001214    176.22728   841.16272
  889.2      0.001126    176.18153   901.52026
  952.9      0.001047    176.13586   962.61353
  1010.1     0.000989    176.09029   1016.55920
  1040.3     0.000959    176.04485   1054.85181
  1042.4     0.000959    175.99942   1070.22559
  1018.6     0.000983    175.95415   1058.75354
  970.8      0.001027    175.90894   1021.08716
  906.9      0.001104    175.86380   962.10303
  835.1      0.001197    175.81877   889.31549
  768.3      0.001303    175.77388   811.08826
  705.5      0.001413    175.72905   735.23260
  647.1      0.001550    175.68431   668.30829
  603.3      0.001652    175.63969   615.44775
  579.5      0.001722    175.59520   580.45660
  578.6      0.001722    175.55081   566.18530
  601.8      0.001666    175.50656   574.87500
  646.5      0.001550    175.46237   609.00568
  721.7      0.001382    175.41829   670.23572
  820.8      0.001214    175.37439   761.30133
  949.0      0.001054    175.33057   884.97260
  1110.7     0.000902    175.28688   1043.76172
  1297.8     0.000772    175.24332   1239.16516
  1525.0     0.000654    175.19989   1470.49158
  1772.7     0.000564    175.15659   1732.93628
  2043.3     0.000489    175.11340   2019.54639
  2325.0     0.000430    175.07037   2317.08032
  2595.2     0.000386    175.02748   2608.22632
  2829.9     0.000353    174.98470   2873.04834
  3013.0     0.0003318   174.94206   3088.57642
  3115.7     0.0003212   174.89961   3231.66284
  3127.4     0.0003200   174.85724   3283.88354
  3053.0     0.0003270   174.81506   3237.33740
  2892.2     0.0003455   174.77303   3097.18506
  2666.9     0.000376    174.73114   2879.45142
  2392.6     0.000418    174.68938   2606.64917
  2098.7     0.000477    174.64781   2303.53003
  1808.4     0.000554    174.60635   1993.39502
  1535.6     0.000651    174.56512   1695.34705
  1283.2     0.000780    174.52396   1423.04114
  1067.4     0.000935    174.48305   1184.84436
  884.6      0.001134    174.44226   984.47784
  740.2      0.001352    174.40164   822.33124
  636.4      0.001575    174.36119   696.30469
  566.1      0.001765    174.32091   602.98395
  509.7      0.001958    174.28082   538.23431
  473.4      0.002104    174.24089   498.46191
  462.6      0.002163    174.20113   480.71039
  469.7      0.002124    174.16154   482.90695
  492.4      0.002029    174.12212   503.77856
  530.1      0.001890    174.08292   544.17944
  584.2      0.001708    174.04390   600.38080
  655.9      0.001526    174.00507   673.10339
  743.6      0.001342    173.96642   760.81152
  842.7      0.001189    173.92793   860.87732
  947.9      0.001054    173.88968   969.22394
  1052.6     0.000953    173.85158   1080.06812
  1143.2     0.000875    173.81371   1185.96753
  1225.9     0.000816    173.77602   1278.60486
  1288.6     0.000776    173.73853   1350.56323
  1327.2     0.000755    173.70125   1397.41907
  1340.4     0.000747    173.66415   1418.57227
  1338.6     0.000747    173.62730   1416.19104
  1324.2     0.000755    173.59062   1393.57666
  1297.9     0.000772    173.55414   1354.45691
  1259.5     0.000793    173.51788   1302.99768
  1209.7     0.000826    173.48184   1243.40515
  1147.9     0.000870    173.44598   1179.07275
  1082.0     0.000924    173.41037   1111.84692
  1011.2     0.000989    173.37500   1042.72571
  947.9      0.001054    173.33980   972.12885
  885.5      0.001126    173.30490   903.47864
  834.2      0.001197    173.27014   840.44922
  779.4      0.001285    173.23566   787.71661
  745.0      0.001342    173.20134   749.58545
  728.7      0.001372    173.16728   729.35345
  730.4      0.001372    173.13345   728.97119
  754.0      0.001322    173.09985   748.81067
  796.2      0.001257    173.06648   787.47437
  851.8      0.001173    173.03336   841.65601
  919.5      0.001089    173.00047   906.06525
  986.7      0.001014    172.96782   973.44385
  1041.8     0.000959    172.93542   1034.80054
  1078.0     0.000930    172.90323   1080.28833
  1082.7     0.000924    172.87131   1100.52576
  1062.8     0.000941    172.83963   1090.18115
  1023.0     0.000977    172.80818   1048.55017
  959.6      0.001041    172.77698   981.23999
  872.8      0.001149    172.74606   896.69501
  780.0      0.001285    172.71533   803.93604
  690.1      0.001446    172.68489   710.99805
  605.8      0.001652    172.65474   624.30872
  535.9      0.001858    172.62479   548.53107
  481.6      0.002085    172.59509   486.61484
  441.3      0.002268    172.56567   439.97064
  417.9      0.002403    172.53650   409.42749
  406.6      0.002451    172.50766   392.78610
  407.2      0.002451    172.47902   389.20810
  414.9      0.002403    172.45061   396.70724
  438.1      0.002289    172.42255   412.96896
  464.7      0.002143    172.39470   435.41565
  493.4      0.002029    172.36714   461.01102
  518.5      0.001924    172.33983   487.03006
  537.2      0.001858    172.31281   509.90341
  548.9      0.001826    172.28604   526.29083
  550.5      0.001811    172.25958   533.53027
  541.7      0.001842    172.23340   530.48376
  529.3      0.001890    172.20746   517.95990
  511.0      0.001958    172.18182   498.28326
  493.6      0.002029    172.15646   474.27682
  474.8      0.002104    172.13133   448.85889
  455.5      0.002204    172.10655   424.10507
  435.1      0.002289    172.08203   401.52798
  418.3      0.002380    172.05783   382.78506
  404.4      0.002475    172.03387   366.98694
  390.1      0.002551    172.01022   355.35193
  380.8      0.002630    171.98683   348.63660
  382.4      0.002603    171.96379   348.01450
  396.6      0.002525    171.94098   355.07532
  416.2      0.002403    171.91852   371.72766
  443.4      0.002246    171.89632   399.71704
  485.1      0.002066    171.87442   441.63690
  538.7      0.001858    171.85281   498.62640
  604.4      0.001652    171.83151   571.19415
  685.5      0.001457    171.81050   658.43262
  773.7      0.001294    171.78981   757.85736
  867.8      0.001149    171.76939   864.38892
  965.0      0.001034    171.74928   971.58502
  1048.1     0.000953    171.72951   1071.04626
  1108.3     0.000902    171.71001   1153.30139
  1140.0     0.000875    171.69084   1209.44470
  1143.6     0.000875    171.67197   1233.82153
  1128.8     0.000886    171.65340   1226.38574
  1096.9     0.000913    171.63513   1192.60559
  1059.1     0.000947    171.61722   1141.10156
  1019.2     0.000983    171.59956   1080.32788
  969.9      0.001034    171.58229   1016.83807
  918.0      0.001089    171.56528   954.48730
  860.2      0.001165    171.54855   894.40894
  798.9      0.001249    171.53218   836.08246
  733.5      0.001362    171.51613   777.67572
  682.7      0.001468    171.50040   719.74536
  639.3      0.001562    171.48500   662.84552
  597.0      0.001680    171.46988   608.56201
  559.1      0.001795    171.45514   559.16223
  528.8      0.001890    171.44067   518.60516
  509.9      0.001958    171.42654   487.86569
  500.1      0.001993    171.41273   468.19891
  499.2      0.002011    171.39929   462.42181
  514.4      0.001941    171.38614   471.46616
  545.5      0.001826    171.37332   496.77072
  590.7      0.001694    171.36081   539.72357
  651.4      0.001538    171.34863   601.62762
  732.5      0.001362    171.33681   683.57758
  826.7      0.001206    171.32530   786.20502
  946.3      0.001054    171.31410   909.22937
  1085.5     0.000924    171.30328   1050.85425
  1239.1     0.000807    171.29279   1207.21777
  1402.8     0.000711    171.28261   1372.09900
  1564.4     0.000638    171.27278   1536.78662
  1695.6     0.000589    171.26331   1689.87476
  1795.2     0.000556    171.25414   1817.24048
  1849.9     0.000541    171.24532   1903.21265
  1854.5     0.000538    171.23685   1933.99023
  1806.7     0.000554    171.22867   1902.67456
  1716.8     0.000583    171.22086   1813.97046
  1591.0     0.000628    171.21338   1677.74109
  1442.6     0.000693    171.20628   1512.12317
  1276.3     0.000785    171.19948   1333.80469
  1115.9     0.000896    171.19305   1156.87231
  957.6      0.001047    171.18695   992.08130
  815.7      0.001223    171.18120   846.87317
  697.4      0.001435    171.17578   724.93384
  610.5      0.001639    171.17075   629.50714
  547.7      0.001826    171.16602   559.18817
  511.8      0.001958    171.16167   512.17212
  491.0      0.002029    171.15764   484.69693
  485.1      0.002066    171.15398   472.76715
  486.3      0.002047    171.15067   472.70480
  493.4      0.002029    171.14771   479.79037
  502.6      0.001993    171.14505   489.85123
  517.3      0.001941    171.14278   499.52811
  524.4      0.001907    171.14085   504.38275
  526.0      0.001907    171.13931   504.18900
  524.7      0.001907    171.13808   498.96439
  523.3      0.001907    171.13721   490.92163
  518.5      0.001924    171.13673   483.34161
  517.1      0.001941    171.13658   479.51596
  520.8      0.001924    171.13676   482.52283
  534.9      0.001874    171.13733   494.63904
  565.6      0.001765    171.13821   517.15143
  606.7      0.001652    171.13950   550.16907
  649.4      0.001538    171.14110   592.63281
  700.0      0.001424    171.14307   642.22491
  751.7      0.001332    171.14540   695.94012
  794.8      0.001257    171.14806   749.05731
  827.0      0.001206    171.15117   797.74139
  858.6      0.001165    171.15454   839.02148
  887.3      0.001126    171.15833   870.60254
  914.9      0.001096    171.16246   895.81116
  943.6      0.001061    171.16693   918.21155
  974.2      0.001027    171.17178   942.81775
  1014.9     0.000983    171.17697   973.64917
  1053.5     0.000947    171.18254   1012.25470
  1091.7     0.000918    171.18846   1057.39819
  1130.8     0.000886    171.19475   1104.72888
  1158.5     0.000865    171.20142   1147.08423
  1162.1     0.000860    171.20839   1175.44128
  1142.7     0.000875    171.21576   1181.04578
  1109.4     0.000902    171.22356   1158.52820
  1054.0     0.000947    171.23164   1108.43701
  987.2      0.001014    171.24008   1036.51135
  914.8      0.001096    171.24887   952.09546
  847.0      0.001181    171.25809   864.88977
  781.6      0.001276    171.26762   783.81573
  718.8      0.001392    171.27751   716.32538
  672.4      0.001491    171.28777   667.74249
  653.6      0.001526    171.29843   641.74438
  664.2      0.001502    171.30942   639.62775
  689.9      0.001446    171.32080   661.30023
  727.0      0.001372    171.33250   704.01575
  789.6      0.001266    171.34459   763.40674
  861.3      0.001165    171.35706   833.41534
  933.4      0.001068    171.36987   906.53363
  990.1      0.001008    171.38309   973.74335
  1028.2     0.000970    171.39665   1025.71411
  1048.9     0.000953    171.41055   1054.14441
  1045.5     0.000959    171.42480   1054.32300
  1017.2     0.000983    171.43944   1026.92590
  968.3      0.001034    171.45445   977.75867
  911.9      0.001096    171.46980   915.04248
  854.1      0.001173    171.48555   847.05115
  798.7      0.001249    171.50165   780.55481
  744.4      0.001342    171.51814   720.37903
  697.5      0.001435    171.53494   668.78851
  656.7      0.001526    171.55212   626.34985
  619.8      0.001613    171.56969   591.68512
  579.0      0.001722    171.58762   562.12836
  538.6      0.001858    171.60591   534.59875
  506.2      0.001975    171.62454   506.64642
  479.4      0.002085    171.64355   477.19687
  451.0      0.002225    171.66295   446.46603
  422.7      0.002356    171.68268   415.43918
  397.8      0.002525    171.70279   385.30225
  374.9      0.002657    171.72325   356.49844
  354.1      0.002829    171.74403   331.26831
  329.7      0.003019    171.76527   309.87189
  308.9      0.003228    171.78682   291.48691
  292.5      0.003420    171.80876   276.71820
  288.2      0.003460    171.83105   265.34854
  286.8      0.003501    171.85364   257.01294
  278.9      0.00359     171.87666   251.27159
  278.1      0.00359     171.90001   247.67293
  278.2      0.00359     171.92374   245.56891
  281.4      0.00354     171.94786   245.58769
  287.0      0.003501    171.97229   246.19820
  295.1      0.003380    171.99709   247.70685
  297.8      0.003341    172.02225   250.00279
  300.9      0.003341    172.04776   253.07716
  307.1      0.003265    172.07365   257.06052
  314.7      0.003192    172.09990   262.49347
  325.9      0.003052    172.12650   269.58817
  341.5      0.002922    172.15347   279.54004
  356.1      0.002799    172.18079   293.79205
  376.8      0.002657    172.20847   314.30191
  407.4      0.002451    172.23651   343.56314
  447.1      0.002246    172.26491   384.49734
  506.7      0.001975    172.29362   440.44781
  579.3      0.001722    172.32271   514.51727
  670.5      0.001491    172.35217   609.23511
  794.1      0.001257    172.38203   725.85358
  945.8      0.001054    172.41217   863.57434
  1123.4     0.000891    172.44270   1019.29480
  1312.5     0.000763    172.47357   1186.62000
  1489.7     0.000671    172.50482   1355.96155
  1645.8     0.000607    172.53641   1514.47717
  1754.5     0.000570    172.56830   1645.20020
  1804.6     0.000554    172.60062   1735.34473
  1796.7     0.000556    172.63324   1771.40417
  1742.4     0.000575    172.66623   1749.95703
  1662.5     0.000601    172.69957   1677.87024
  1563.2     0.000641    172.73325   1568.24731
  1440.8     0.000693    172.76727   1436.75256
  1310.4     0.000763    172.80167   1297.05334
  1175.6     0.000850    172.83638   1159.50513
  1043.2     0.000959    172.87146   1031.60400
  920.8      0.001089    172.90688   916.10175
  816.5      0.001223    172.94264   815.48187
  732.1      0.001362    172.97873   730.32721
  669.3      0.001491    173.01520   660.37494
  621.9      0.001613    173.05202   604.74072
  593.0      0.001680    173.08916   562.18219
  564.2      0.001765    173.12662   531.48999
  542.8      0.001842    173.16446   511.83368
  535.4      0.001874    173.20262   502.88058
  536.1      0.001858    173.24112   504.53781
  547.7      0.001826    173.27997   517.36066
  569.9      0.001751    173.31914   541.49182
  605.5      0.001652    173.35864   577.16309
  653.1      0.001526    173.39848   624.51923
  715.8      0.001392    173.43871   683.65289
  785.9      0.001276    173.47926   754.45569
  866.5      0.001157    173.52013   836.41467
  963.2      0.001041    173.56133   928.15302
  1065.8     0.000941    173.60283   1027.18994
  1163.5     0.000860    173.64468   1129.87207
  1254.6     0.000798    173.68689   1231.48779
  1339.2     0.000747    173.72937   1326.74988
  1411.9     0.000707    173.77226   1410.74597
  1476.5     0.000678    173.81541   1479.78967
  1523.6     0.000657    173.85895   1532.25354
  1560.3     0.000641    173.90276   1567.38147
  1579.9     0.000634    173.94695   1586.29834
  1584.0     0.000631    173.99142   1589.67065
  1578.7     0.000634    174.03624   1578.86353
  1556.3     0.000641    174.08138   1555.72009
  1519.9     0.000657    174.12680   1522.71313
  1467.6     0.000682    174.17259   1479.11536
  1401.2     0.000715    174.21869   1424.82910
  1325.3     0.000755    174.26509   1358.59033
  1241.0     0.000807    174.31181   1280.52844
  1155.1     0.000865    174.35889   1193.40967
  1068.3     0.000935    174.40625   1101.34167
  981.4      0.001021    174.45390   1010.75525
  894.5      0.001119    174.50191   924.80170
  815.7      0.001223    174.55022   845.63129
  740.8      0.001352    174.59883   773.91467
  676.4      0.001479    174.64777   709.36340
  620.1      0.001613    174.69705   651.33551
  571.7      0.001751    174.74657   599.44849
  530.8      0.001890    174.79645   554.00146
  501.5      0.001993    174.84660   516.01062
  482.1      0.002066    174.89708   486.96967
  473.7      0.002104    174.94785   468.60638
  474.4      0.002104    174.99895   462.72952
  493.0      0.002029    175.05029   471.07553
  523.6      0.001907    175.10197   495.10199
  566.8      0.001765    175.15398   535.52765
  623.4      0.001600    175.20625   592.13843
  695.5      0.001435    175.25880   663.30896
  779.2      0.001285    175.31169   745.05475
  859.3      0.001165    175.36485   833.84198
  929.9      0.001075    175.41832   922.27930
  994.6      0.001008    175.47209   1002.45605
  1050.2     0.000953    175.52611   1066.28589
  1080.3     0.000924    175.58046   1107.29492
  1092.0     0.000918    175.63510   1123.04907
  1085.6     0.000924    175.69003   1116.13977
  1071.2     0.000935    175.74521   1093.31458
  1057.8     0.000947    175.80067   1063.59973
  1049.5     0.000953    175.85643   1036.41516
  1043.1     0.000959    175.91252   1019.71899
  1054.3     0.000947    175.96886   1019.50537
  1082.4     0.000924    176.02550   1037.63440
  1125.0     0.000891    176.08237   1072.31970
  1174.2     0.000850    176.13956   1118.01917
  1219.8     0.000821    176.19699   1165.98865
  1232.4     0.000812    176.25471   1204.92151
  1225.0     0.000816    176.31273   1223.50110
  1197.7     0.000835    176.37096   1213.60742
  1144.8     0.000875    176.42950   1172.42017
  1071.9     0.000935    176.48834   1104.26855
  996.1      0.001001    176.54741   1018.37299
  916.7      0.001089    176.60677   925.19873
  835.8      0.001197    176.66637   834.11615
  759.5      0.001313    176.72623   752.63776
  699.6      0.001435    176.78639   685.97412
  653.2      0.001526    176.84679   636.76843
  629.4      0.001587    176.90746   605.24701
  625.0      0.001600    176.96834   589.23315
  626.1      0.001600    177.02956   584.89661
  627.2      0.001600    177.09093   587.04865
  631.4      0.001587    177.15265   589.87244
  623.5      0.001600    177.21455   587.99579
  601.6      0.001666    177.27673   577.35364
  574.8      0.001736    177.33917   556.79913
  546.4      0.001826    177.40187   527.66736
  512.5      0.001958    177.46478   492.86813
  477.6      0.002085    177.52798   455.74969
  441.3      0.002268    177.59140   419.39011
  409.4      0.002451    177.65506   386.29245
  383.5      0.002603    177.71896   358.29556
  362.7      0.002770    177.78310   336.60599
  347.3      0.002891    177.84750   321.95862
  341.4      0.002922    177.91208   314.65393
  340.6      0.002922    177.97694   314.98611
  348.7      0.002860    178.04201   323.26312
  367.3      0.002713    178.10733   339.93289
  389.4      0.002577    178.17288   365.56891
  419.1      0.002380    178.23866   400.75070
  464.2      0.002163    178.30464   445.84259
  527.3      0.001890    178.37085   499.43329
  596.0      0.001680    178.43732   563.49121
  683.6      0.001468    178.50397   633.57935
  771.2      0.001294    178.57083   706.55310
  841.8      0.001189    178.63797   777.60730
  888.0      0.001126    178.70529   839.67041
  914.1      0.001096    178.77281   885.56482
  925.7      0.001082    178.84056   908.80835
  915.9      0.001089    178.90854   905.90118
  884.5      0.001134    178.97668   878.07507
  835.6      0.001197    179.04507   830.86774
  782.7      0.001276    179.11365   772.02032
  728.9      0.001372    179.18243   709.37421
  669.5      0.001491    179.25150   649.70099
  611.1      0.001639    179.32069   598.28979
  569.8      0.001751    179.39008   558.86151
  545.4      0.001826    179.45967   533.81427
  532.5      0.001874    179.52943   523.40094
  533.1      0.001874    179.59944   527.21814
  544.3      0.001842    179.66962   543.48688
  568.4      0.001765    179.73996   569.48669
  607.0      0.001652    179.81055   601.82709
  645.1      0.001550    179.88130   636.86060
  674.8      0.001479    179.95226   671.25171
  701.4      0.001424    180.02338   702.52332
  726.5      0.001372    180.09470   729.33850
  743.1      0.001342    180.16615   751.61420
  752.3      0.001332    180.23784   770.80536
  767.9      0.001303    180.30969   790.24243
  804.0      0.001240    180.38167   814.84326
  850.6      0.001173    180.45389   849.88586
  905.8      0.001104    180.52623   899.39813
  977.9      0.001021    180.59875   964.87451
  1074.0     0.000930    180.67146   1044.55542
  1176.2     0.000850    180.74432   1133.17432
  1262.3     0.000793    180.81735   1221.99487
  1317.9     0.000759    180.89056   1299.37915
  1335.5     0.000751    180.96391   1352.18604
  1309.7     0.000763    181.03745   1368.70752
  1258.8     0.000793    181.11113   1342.78455
  1192.4     0.000840    181.18497   1276.25623
  1106.5     0.000902    181.25893   1177.96729
  1005.2     0.000995    181.33307   1059.36194
  894.3      0.001119    181.40736   932.36981
  775.4      0.001294    181.48174   806.96637
  664.0      0.001502    181.55635   690.73938
  564.6      0.001765    181.63107   588.72931
  480.3      0.002085    181.70596   503.53543
  413.4      0.002427    181.78096   435.65619
  360.0      0.002770    181.85612   384.01166
  319.6      0.003121    181.93141   346.53189
  300.3      0.003341    182.00682   320.55362
  293.9      0.003420    182.08237   303.82397
  291.5      0.003420    182.15804   293.88171
  290.6      0.003460    182.23387   288.76984
  292.3      0.003420    182.30978   286.90372
  289.9      0.003460    182.38585   287.03595
  291.0      0.003420    182.46205   288.22311
  293.6      0.003420    182.53836   289.83960
  295.8      0.003380    182.61478   291.65250
  293.4      0.003420    182.69135   293.31564
  295.0      0.003380    182.76799   295.58682
  303.1      0.003303    182.84476   298.36276
  307.8      0.003265    182.92166   301.69873
  306.4      0.003265    182.99866   305.50705
  311.5      0.003228    183.07581   309.58731
  318.1      0.003156    183.15298   312.81760
  324.3      0.003086    183.23030   317.03745
  326.4      0.003052    183.30769   321.69952
  331.0      0.003019    183.38521   327.63141
  337.1      0.002954    183.46284   335.94049
  349.8      0.002860    183.54054   347.75208
  367.4      0.002713    183.61836   364.00070
  394.5      0.002525    183.69624   385.17032
  425.1      0.002356    183.77426   411.28012
  453.7      0.002204    183.85231   441.65820
  484.9      0.002066    183.93050   474.93839
  516.5      0.001941    184.00873   508.90283
  545.1      0.001842    184.08705   541.08783
  568.2      0.001765    184.16547   568.91730
  586.4      0.001708    184.24397   590.12109
  596.0      0.001680    184.32253   602.28571
  602.6      0.001666    184.40117   604.08679
  598.2      0.001666    184.47984   595.41901
  581.8      0.001722    184.55867   577.89020
  552.5      0.001811    184.63748   554.81525
  522.6      0.001907    184.71643   528.23517
  499.2      0.002011    184.79543   501.14438
  470.3      0.002124    184.87444   475.23038
  441.4      0.002268    184.95354   451.45657
  419.6      0.002380    185.03270   430.30026
  409.2      0.002451    185.11191   412.25531
  401.8      0.002500    185.19116   398.10019
  388.9      0.002577    185.27051   388.92990
  385.1      0.002603    185.34988   386.02158
  391.2      0.002551    185.42926   389.58069
  400.3      0.002500    185.50874   402.94376
  426.4      0.002356    185.58826   426.55908
  464.6      0.002143    185.66782   461.15402
  512.2      0.001958    185.74738   507.29831
  574.8      0.001736    185.82697   565.06024
  653.4      0.001526    185.90665   633.88049
  739.5      0.001352    185.98634   712.44989
  830.6      0.001206    186.06609   799.19446
  919.3      0.001089    186.14583   889.78156
  999.9      0.001001    186.22562   981.01556
  1079.5     0.000924    186.30542   1069.34009
  1165.1     0.000860    186.38522   1152.11523
  1245.3     0.000803    186.46506   1229.30908
  1319.9     0.000759    186.54491   1301.24854
  1388.5     0.000719    186.62482   1368.94128
  1448.6     0.000689    186.70471   1432.11609
  1498.7     0.000668    186.78465   1487.66589
  1532.9     0.000651    186.86456   1531.41443
  1543.5     0.000647    186.94447   1557.35706
  1531.1     0.000654    187.02440   1559.23083
  1497.7     0.000668    187.10434   1532.57617
  1439.3     0.000696    187.18430   1476.18176
  1361.0     0.000734    187.26422   1392.36047
  1262.1     0.000793    187.34419   1286.55200
  1144.7     0.000875    187.42409   1165.51685
  1027.3     0.000970    187.50400   1037.50000
  902.4      0.001111    187.58395   910.18054
  783.5      0.001276    187.66389   789.97455
  676.7      0.001479    187.74374   681.47565
  587.8      0.001708    187.82364   587.33698
  506.4      0.001975    187.90349   508.48520
  440.0      0.002268    187.98332   444.50610
  384.6      0.002603    188.06314   394.06906
  343.3      0.002922    188.14299   355.32520
  312.4      0.003192    188.22276   326.23669
  292.5      0.003420    188.30249   304.84561
  281.6      0.00354     188.38222   289.35770
  270.3      0.00372     188.46188   278.34375
  260.4      0.00386     188.54155   270.68921
  260.0      0.00386     188.62114   265.60144
  256.1      0.00391     188.70074   262.58026
  253.2      0.00396     188.78029   261.38049
  257.3      0.00391     188.85979   262.00327
  266.0      0.00376     188.93925   264.58496
  271.6      0.00367     189.01865   269.50443
  274.7      0.00363     189.09801   277.27298
  283.8      0.00354     189.17729   288.51706
  298.9      0.003341    189.25658   303.91733
  319.6      0.003121    189.33577   324.09723
  343.7      0.002922    189.41492   349.51151
  370.8      0.002685    189.49402   380.28470
  402.4      0.002475    189.57303   416.07663
  440.0      0.002268    189.65198   455.96664
  481.6      0.002085    189.73087   498.35483
  519.8      0.001924    189.80972   540.86804
  555.9      0.001795    189.88844   580.30853
  588.0      0.001708    189.96716   612.75012
  604.1      0.001652    190.04579   633.97638
  598.2      0.001666    190.12433   641.13751
  588.4      0.001694    190.20280   631.54401
  570.5      0.001751    190.28116   607.20331
  539.6      0.001858    190.35945   571.72638
  504.2      0.001975    190.43768   529.59741
  467.3      0.002143    190.51582   485.02832
  424.9      0.002356    190.59387   441.42349
  392.1      0.002551    190.67181   401.17035
  362.7      0.002770    190.74968   366.08887
  328.8      0.003052    190.82745   336.94843
  301.4      0.003303    190.90509   314.01172
  283.5      0.00354     190.98270   296.56253
  274.6      0.00363     191.06017   285.25958
  277.8      0.00359     191.13754   279.02936
  277.9      0.00359     191.21480   277.37003
  278.0      0.00359     191.29198   279.86758
  286.1      0.003501    191.36899   286.20523
  298.2      0.003341    191.44594   296.12814
  313.3      0.003192    191.52278   309.37680
  323.4      0.003086    191.59949   325.61093
  341.1      0.002922    191.67606   344.44067
  369.2      0.002713    191.75253   364.93127
  398.3      0.002500    191.82890   386.18558
  419.9      0.002380    191.90512   406.89700
  433.5      0.002311    191.98123   425.53918
  443.1      0.002246    192.05722   440.66995
  456.3      0.002184    192.13307   451.46832
  463.9      0.002163    192.20877   457.63757
  460.5      0.002163    192.28438   461.80630
  464.6      0.002143    192.35979   465.50714
  469.7      0.002124    192.43512   470.96863
  479.4      0.002085    192.51030   480.14072
  497.5      0.002011    192.58533   494.56824
  520.6      0.001924    192.66020   515.32037
  549.2      0.001826    192.73494   542.93457
  587.8      0.001708    192.80957   577.29120
  628.9      0.001587    192.88400   617.64270
  673.0      0.001491    192.95828   662.43121
  715.2      0.001403    193.03244   709.55255
  756.3      0.001322    193.10641   755.83087
  797.9      0.001257    193.18022   797.68323
  830.0      0.001206    193.25391   831.43146
  853.6      0.001173    193.32741   853.50488
  866.2      0.001157    193.40074   860.64032
  853.4      0.001173    193.47392   850.61725
  818.5      0.001223    193.54691   823.42456
  778.6      0.001285    193.61974   781.85010
  738.7      0.001352    193.69240   730.77661
  695.3      0.001435    193.76491   675.76880
  641.9      0.001562    193.83722   621.98779
  589.0      0.001694    193.90938   573.76501
  550.1      0.001811    193.98134   534.53351
  523.8      0.001907    194.05312   506.84891
  508.9      0.001958    194.12471   492.42468
  513.0      0.001958    194.19611   492.34476
  526.1      0.001907    194.26733   506.61389
  551.2      0.001811    194.33838   535.09094
  600.8      0.001666    194.40921   577.24231
  660.0      0.001514    194.47987   631.30194
  718.1      0.001392    194.55032   695.60486
  777.7      0.001285    194.62059   767.54535
  849.3      0.001181    194.69064   843.96204
  922.9      0.001082    194.76050   922.82501
  1007.5     0.000995    194.83014   999.51758
  1095.6     0.000913    194.89958   1073.53601
  1175.3     0.000850    194.96886   1143.22205
  1232.4     0.000812    195.03789   1205.93457
  1264.0     0.000789    195.10670   1256.81592
  1279.6     0.000780    195.17534   1290.85144
  1276.2     0.000785    195.24374   1303.64490
  1250.8     0.000798    195.31186   1293.51392
  1212.4     0.000826    195.37984   1261.64355
  1179.1     0.000850    195.44757   1213.29065
  1135.7     0.000881    195.51512   1155.57520
  1083.3     0.000924    195.58244   1095.67236
  1026.9     0.000977    195.64949   1039.17627
  967.0      0.001034    195.71635   989.38873
  909.1      0.001096    195.78297   947.45593
  860.7      0.001165    195.84933   913.19379
  816.4      0.001223    195.91551   886.28406
  787.0      0.001266    195.98140   867.07800
  779.1      0.001285    196.04712   856.39374
  787.7      0.001266    196.11253   854.62750
  807.8      0.001240    196.17775   860.95087
  828.9      0.001206    196.24271   872.94287
  843.5      0.001189    196.30740   887.30157
  852.1      0.001173    196.37190   897.69098
  856.3      0.001165    196.43614   899.90271
  839.9      0.001189    196.50011   890.58508
  821.0      0.001214    196.56384   868.64520
  794.6      0.001257    196.62730   834.96362
  758.7      0.001322    196.69052   791.34875
  717.3      0.001392    196.75348   741.50616
  663.9      0.001502    196.81621   688.49335
  613.5      0.001626    196.87865   635.51654
  570.7      0.001751    196.94080   585.35297
  530.8      0.001890    197.00275   540.00494
  492.4      0.002029    197.06441   500.67755
  462.0      0.002163    197.12579   468.28513
  439.6      0.002268    197.18690   443.53293
  420.2      0.002380    197.24776   427.02603
  412.3      0.002427    197.30835   419.49219
  421.4      0.002380    197.36862   421.89206
  436.1      0.002289    197.42868   434.69235
  459.2      0.002184    197.48843   458.79163
  498.8      0.002011    197.54790   496.66058
  549.4      0.001826    197.60712   548.08679
  614.0      0.001626    197.66602   612.51019
  701.1      0.001424    197.72461   687.80835
  795.2      0.001257    197.78299   770.18121
  883.9      0.001134    197.84100   853.86298
  969.5      0.001034    197.89879   931.15991
  1039.1     0.000964    197.95625   992.89423
  1070.7     0.000935    198.01344   1029.84863
  1066.8     0.000935    198.07034   1035.47681
  1032.9     0.000970    198.12695   1008.64984
  972.0      0.001027    198.18324   954.16559
  897.1      0.001111    198.23924   880.53278
  814.7      0.001231    198.29497   797.54602
  735.4      0.001362    198.35036   712.25922
  657.5      0.001526    198.40543   631.43799
  578.1      0.001736    198.46019   559.37500
  506.2      0.001975    198.51469   498.55484
  457.8      0.002184    198.56885   449.95728
  421.4      0.002380    198.62277   413.41928
  389.5      0.002577    198.67632   387.97247
  366.6      0.002741    198.72952   372.11813
  359.3      0.002770    198.78244   364.05017
  362.9      0.002770    198.83508   361.89017
  359.5      0.002770    198.88741   363.53928
  361.6      0.002770    198.93936   367.10040
  367.7      0.002713    198.99103   370.59296
  367.8      0.002713    199.04236   372.21185
  365.9      0.002741    199.09335   370.50394
  361.0      0.002770    199.14403   364.85052
  353.6      0.002829    199.19437   355.82651
  341.3      0.002922    199.24443   343.89099
  332.9      0.003019    199.29414   330.59854
  321.5      0.003121    199.34349   316.71149
  304.1      0.003303    199.39253   303.75290
  291.2      0.003420    199.44124   292.08084
  288.8      0.003460    199.48962   282.10492
  283.9      0.00354     199.53766   273.95932
  276.0      0.00363     199.58534   267.65631
  275.6      0.00363     199.63274   263.06039
  279.3      0.00359     199.67969   259.95627
  277.4      0.00359     199.72639   258.09827
  276.5      0.00363     199.77269   257.31467
  270.6      0.00372     199.81870   257.28433
  269.2      0.00372     199.86436   257.94504
  271.8      0.00367     199.90964   259.25153
  269.9      0.00372     199.95459   261.24289
  270.0      0.00372     199.99918   264.04385
  278.1      0.00359     200.04343   267.86823
  289.8      0.003460    200.08733   273.02548
  290.9      0.003420    200.13084   279.92679
  296.0      0.003380    200.17404   289.17627
  311.1      0.003228    200.21686   301.22211
  333.2      0.002986    200.25932   316.87186
  351.8      0.002829    200.30145   336.94360
  378.9      0.002630    200.34317   362.34894
  414.5      0.002403    200.38457   394.08917
  443.6      0.002246    200.42557   433.23648
  484.2      0.002066    200.46620   480.87076
  537.4      0.001858    200.50653   537.81445
  595.0      0.001680    200.54642   604.99438
  662.1      0.001514    200.58600   682.49597
  746.7      0.001342    200.62520   770.60156
  843.8      0.001189    200.66400   867.87482
  959.4      0.001041    200.70244   973.50024
  1078.5     0.000930    200.74049   1084.86523
  1181.6     0.000845    200.77818   1196.95740
  1280.2     0.000780    200.81549   1301.87183
  1346.8     0.000742    200.85245   1388.87061
  1381.5     0.000723    200.88899   1445.74951
  1390.6     0.000719    200.92522   1462.01819
  1371.7     0.000730    200.96101   1433.23193
  1328.8     0.000751    200.99643   1363.11035
  1252.4     0.000798    201.03146   1262.28796
  1152.5     0.000870    201.06613   1143.97156
  1053.1     0.000947    201.10040   1020.62878
  955.2      0.001047    201.13429   902.04553
  843.8      0.001189    201.16780   796.81500
  749.9      0.001332    201.20091   709.90375
  687.0      0.001457    201.23364   644.73895
  636.2      0.001575    201.26601   603.15063
  591.8      0.001694    201.29794   585.78082
  577.4      0.001736    201.32948   592.50745
  590.0      0.001694    201.36066   622.50061
  636.1      0.001575    201.39142   674.63153
  707.7      0.001413    201.42180   747.08411
  797.8      0.001257    201.45177   837.21289
  897.4      0.001111    201.48135   941.69501
  1011.5     0.000989    201.51053   1054.09656
  1127.2     0.000886    201.53932   1168.12000
  1235.8     0.000807    201.56770   1276.09192
  1317.4     0.000759    201.59569   1370.40930
  1382.0     0.000723    201.62325   1444.29590
  1426.1     0.000700    201.65042   1492.51636
  1453.2     0.000689    201.67720   1512.69873
  1467.3     0.000682    201.70355   1506.63696
  1468.9     0.000682    201.72954   1479.82556
  1453.5     0.000689    201.75510   1439.04614
  1422.1     0.000704    201.78021   1389.95874
  1379.2     0.000727    201.80499   1336.45056
  1327.3     0.000755    201.82933   1281.05176
  1272.5     0.000785    201.85326   1226.14124
  1216.1     0.000821    201.87677   1173.60059
  1161.7     0.000860    201.89987   1125.05786
  1109.3     0.000902    201.92259   1080.97375
  1069.4     0.000935    201.94482   1041.69922
  1041.5     0.000959    201.96671   1007.44745
  1009.1     0.000989    201.98814   977.83423
  966.2      0.001034    202.00916   951.11249
  928.8      0.001075    202.02979   924.19983
  903.9      0.001104    202.04996   894.07544
  865.5      0.001157    202.06978   858.33270
  817.7      0.001223    202.08910   817.18500
  772.3      0.001294    202.10809   773.32092
  728.4      0.001372    202.12660   731.08087
  679.5      0.001468    202.14473   693.96899
  637.6      0.001562    202.16238   665.92065
  613.2      0.001626    202.17966   649.84357
  611.3      0.001639    202.19649   647.74872
  621.4      0.001613    202.21292   660.45837
  653.5      0.001526    202.22890   687.00452
  707.6      0.001413    202.24446   725.70953
  765.7      0.001303    202.25960   772.31171
  818.9      0.001223    202.27431   821.16278
  861.5      0.001157    202.28859   864.92560
  882.1      0.001134    202.30243   897.18665
  891.7      0.001119    202.31590   911.24475
  886.8      0.001126    202.32892   904.62946
  865.4      0.001157    202.34145   879.32562
  844.0      0.001181    202.35361   840.68085
  812.1      0.001231    202.36533   795.17426
  755.2      0.001322    202.37662   748.56659
  701.3      0.001424    202.38745   705.15753
  664.4      0.001502    202.39787   667.65717
  624.5      0.001600    202.40785   637.42090
  596.6      0.001680    202.41742   614.86371
  590.3      0.001694    202.42651   600.20837
  592.9      0.001694    202.43524   593.01685
  597.5      0.001680    202.44348   592.34052
  606.6      0.001652    202.45131   596.39404
  616.7      0.001626    202.45868   602.70526
  627.8      0.001587    202.46567   607.44275
  625.9      0.001600    202.47214   607.19836
  620.5      0.001613    202.47824   599.16809
  607.1      0.001652    202.48387   582.44696
  581.2      0.001722    202.48909   558.00293
  552.4      0.001811    202.49384   528.38892
  513.0      0.001958    202.49820   496.39877
  482.1      0.002066    202.50208   464.48547
  455.2      0.002204    202.50551   434.60785
  427.8      0.002334    202.50854   408.31171
  398.4      0.002500    202.51111   386.81378
  379.0      0.002630    202.51323   371.00458
  365.1      0.002741    202.51492   361.47021
  361.2      0.002770    202.51616   358.34494
  361.3      0.002770    202.51698   361.57291
  369.9      0.002713    202.51735   370.87326
  381.0      0.002630    202.51729   385.66370
  400.1      0.002500    202.51678   405.13815
  426.8      0.002334    202.51582   428.24170
  458.4      0.002184    202.51440   453.28592
  492.5      0.002029    202.51260   479.61063
  515.6      0.001941    202.51031   505.61166
  531.7      0.001874    202.50761   530.56787
  552.8      0.001811    202.50443   554.53754
  578.4      0.001736    202.50085   578.47772
  605.5      0.001652    202.49677   604.16626
  627.6      0.001587    202.49226   633.77875
  653.2      0.001526    202.48732   669.13818
  694.3      0.001435    202.48196   710.97791
  740.4      0.001352    202.47612   758.58557
  785.5      0.001276    202.46986   809.60132
  834.1      0.001197    202.46310   860.24890
  877.8      0.001141    202.45598   905.17133
  911.4      0.001096    202.44836   937.78888
  936.5      0.001068    202.44032   951.73083
  934.1      0.001068    202.43182   942.75574
  899.2      0.001111    202.42296   911.13647
  862.3      0.001157    202.41354   860.90546
  811.4      0.001231    202.40370   797.89899
  752.0      0.001332    202.39345   727.91498
  694.1      0.001446    202.38274   655.96973
  622.2      0.001613    202.37155   586.28851
  545.3      0.001826    202.36000   522.17340
  483.4      0.002066    202.34793   465.89526
  428.6      0.002334    202.33543   418.60556
  384.2      0.002603    202.32249   380.47354
  350.3      0.002860    202.30914   350.99570
  331.4      0.003019    202.29529   329.19818
  313.5      0.003192    202.28105   314.03253
  306.1      0.003265    202.26633   304.43759
  300.7      0.003341    202.25116   299.44922
  290.8      0.003420    202.23557   298.22458
  295.4      0.003380    202.21953   300.54373
  305.0      0.003265    202.20302   304.73172
  308.6      0.003228    202.18614   310.67865
  324.2      0.003086    202.16876   317.82809
  342.3      0.002922    202.15096   325.55054
  343.4      0.002922    202.13266   333.43695
  350.1      0.002860    202.11394   341.18030
  365.7      0.002741    202.09482   348.76987
  374.3      0.002685    202.07521   355.94910
  376.9      0.002657    202.05519   362.83539
  381.0      0.002630    202.03474   369.81104
  383.6      0.002603    202.01382   377.00803
  390.2      0.002551    201.99251   384.68054
  407.3      0.002451    201.97066   392.68625
  426.4      0.002356    201.94844   400.83771
  427.0      0.002334    201.92577   408.59930
  422.1      0.002380    201.90265   415.85046
  429.7      0.002334    201.87906   422.55853
  442.9      0.002268    201.85512   430.18219
  451.0      0.002225    201.83066   440.96704
  465.1      0.002143    201.80579   457.79169
  487.7      0.002047    201.78046   483.76581
  519.8      0.001924    201.75471   521.89240
  567.9      0.001765    201.72855   574.74890
  627.5      0.001600    201.70192   644.08826
  701.6      0.001424    201.67485   730.42267
  805.7      0.001240    201.64732   832.86151
  926.3      0.001082    201.61942   947.68781
  1048.4     0.000953    201.59103   1070.01904
  1185.5     0.000845    201.56221   1191.85071
  1305.6     0.000767    201.53299   1303.14368
  1408.8     0.000711    201.50328   1391.96814
  1471.8     0.000678    201.47316   1446.21436
  1493.0     0.000671    201.44263   1457.22742
  1482.6     0.000675    201.41167   1422.97583
  1423.2     0.000704    201.38026   1349.14355
  1329.3     0.000751    201.34842   1247.61755
  1214.9     0.000821    201.31615   1131.42126
  1102.5     0.000907    201.28342   1011.94983
  981.1      0.001021    201.25029   898.37451
  859.7      0.001165    201.21672   796.10645
  756.3      0.001322    201.18271   709.32996
  664.9      0.001502    201.14825   638.17737
  587.5      0.001708    201.11343   581.63080
  527.6      0.001890    201.07816   537.46362
  486.8      0.002047    201.04247   503.32153
  462.9      0.002163    201.00633   477.87451
  448.5      0.002225    200.96976   459.80096
  444.6      0.002246    200.93277   448.50562
  441.2      0.002268    200.89536   443.14688
  435.8      0.002289    200.85751   444.42371
  442.9      0.002268    200.81926   451.41745
  451.5      0.002225    200.78059   463.56174
  460.1      0.002163    200.74153   480.20953
  473.7      0.002104    200.70197   500.69315
  502.8      0.001993    200.66200   524.15240
  526.4      0.001907    200.62166   549.41907
  544.0      0.001842    200.58087   574.58667
  569.1      0.001751    200.53964   596.97589
  592.8      0.001694    200.49805   613.57904
  599.9      0.001666    200.45602   621.97803
  597.5      0.001680    200.41357   621.34290
  606.6      0.001652    200.37073   612.68060
  593.7      0.001680    200.32745   597.90833
  569.3      0.001751    200.28372   579.42688
  552.9      0.001811    200.23964   559.11298
  535.5      0.001874    200.19510   538.93512
  518.6      0.001924    200.15018   520.30164
  498.2      0.002011    200.10483   503.74982
  480.3      0.002085    200.05910   489.17215
  463.9      0.002163    200.01292   475.76956
  446.5      0.002246    199.96638   462.81305
  434.1      0.002311    199.91942   450.02621
  430.8      0.002311    199.87202   437.58636
  419.4      0.002380    199.82423   425.83871
  404.0      0.002475    199.77608   415.11792
  395.6      0.002525    199.72746   405.47437
  393.2      0.002551    199.67847   396.88684
  391.8      0.002551    199.62909   388.97662
  385.9      0.002603    199.57930   380.93851
  380.5      0.002630    199.52908   372.12192
  373.1      0.002685    199.47849   361.59335
  361.2      0.002770    199.42751   349.62283
  343.8      0.002922    199.37611   336.50623
  338.4      0.002954    199.32434   323.08240
  331.0      0.003019    199.27220   310.24670
  319.1      0.003121    199.21962   298.77869
  303.3      0.003303    199.16664   289.29239
  285.9      0.003501    199.11328   282.24072
  282.0      0.00354     199.05957   277.92273
  279.1      0.00359     199.00540   276.48743
  271.7      0.00367     198.95093   277.93433
  266.3      0.00376     198.89601   282.09311
  277.4      0.00359     198.84071   288.63651
  290.0      0.003460    198.78503   296.78500
  293.1      0.003420    198.72897   306.37463
  301.7      0.003303    198.67253   316.21722
  311.8      0.003192    198.61572   325.23550
  317.4      0.003156    198.55853   332.37418
  318.6      0.003156    198.50093   336.56036
  315.6      0.003156    198.44299   337.35577
  315.3      0.003156    198.38463   334.82581
  312.9      0.003192    198.32594   329.56827
  313.5      0.003192    198.26685   322.59058
  309.1      0.003228    198.20737   315.08780
  293.2      0.003420    198.14757   308.21878
  290.3      0.003460    198.08733   302.95984
  292.9      0.003420    198.02675   299.97833
  298.0      0.003341    197.96582   299.85995
  300.1      0.003341    197.90450   302.77713
  301.2      0.003303    197.84285   308.52286
  309.3      0.003228    197.78078   317.10251
  311.4      0.003228    197.71841   327.82120
  325.6      0.003086    197.65562   339.90442
  349.7      0.002860    197.59253   352.41507
  367.3      0.002713    197.52905   364.35016
  384.4      0.002603    197.46518   375.29562
  400.0      0.002500    197.40097   384.28485
  411.1      0.002427    197.33643   391.22220
  419.7      0.002380    197.27155   395.82816
  420.3      0.002380    197.20625   397.87155
  424.9      0.002356    197.14066   397.60477
  432.0      0.002311    197.07468   395.92258
  429.1      0.002334    197.00841   394.67566
  424.2      0.002356    196.94170   395.22690
  421.3      0.002380    196.87471   399.88455
  419.4      0.002380    196.80739   410.14755
  423.6      0.002356    196.73965   428.50876
  442.2      0.002268    196.67165   455.93811
  477.3      0.002104    196.60327   493.37408
  526.4      0.001907    196.53453   541.17523
  582.5      0.001722    196.46547   598.95074
  647.6      0.001550    196.39613   665.44128
  711.2      0.001403    196.32637   738.46936
  778.8      0.001285    196.25632   814.71832
  848.9      0.001181    196.18597   889.77252
  915.0      0.001096    196.11523   958.04614
  976.6      0.001021    196.04419   1013.59155
  1015.2     0.000983    195.97278   1051.86731
  1043.3     0.000959    195.90111   1071.65857
  1059.5     0.000947    195.82912   1075.53369
  1058.1     0.000947    195.75677   1068.35205
  1053.2     0.000947    195.68408   1055.12500
  1045.3     0.000959    195.61111   1039.54980
  1029.9     0.000970    195.53781   1023.51062
  1003.0     0.000995    195.46417   1007.33099
  972.1      0.001027    195.39026   990.55035
  946.7      0.001054    195.31601   973.02313
  937.8      0.001068    195.24142   955.21265
  934.4      0.001068    195.16655   938.20856
  935.5      0.001068    195.09140   923.09509
  929.1      0.001075    195.01590   910.29163
  906.8      0.001104    194.94012   899.23834
  885.9      0.001126    194.86406   888.62354
  865.5      0.001157    194.78763   877.15411
  846.6      0.001181    194.71091   864.82349
  826.2      0.001214    194.63394   853.05615
  818.8      0.001223    194.55664   844.22534
  821.9      0.001214    194.47905   841.19598
  827.5      0.001206    194.40115   846.03156
  843.6      0.001189    194.32300   859.44647
  870.7      0.001149    194.24451   880.27899
  895.3      0.001119    194.16577   905.73322
  916.5      0.001089    194.08669   931.63739
  937.0      0.001068    194.00740   953.43774
  945.2      0.001061    193.92776   967.23322
  948.3      0.001054    193.84789   970.86902
  954.4      0.001047    193.76770   963.67889
  946.0      0.001054    193.68726   946.58240
  923.1      0.001082    193.60652   921.69714
  891.7      0.001119    193.52550   891.81104
  864.3      0.001157    193.44424   858.32135
  841.4      0.001189    193.36267   824.24933
  804.0      0.001240    193.28087   789.91443
  763.6      0.001313    193.19875   755.30127
  725.8      0.001382    193.11644   719.87415
  681.9      0.001468    193.03381   683.38361
  646.5      0.001550    192.95090   646.56525
  612.1      0.001639    192.86775   611.13672
  580.7      0.001722    192.78435   579.12927
  559.3      0.001795    192.70070   552.24591
  533.4      0.001874    192.61676   531.58313
  512.0      0.001958    192.53261   517.58514
  499.1      0.002011    192.44821   509.95499
  494.7      0.002029    192.36353   507.87326
  498.3      0.002011    192.27859   509.50571
  504.4      0.001975    192.19342   512.62659
  502.6      0.001993    192.10802   514.64764
  505.7      0.001975    192.02231   513.62836
  502.8      0.001993    191.93645   508.72211
  484.4      0.002066    191.85033   500.35458
  472.0      0.002124    191.76393   489.57837
  460.6      0.002163    191.67731   478.48203
  454.2      0.002204    191.59048   468.46967
  444.8      0.002246    191.50340   460.98337
  435.9      0.002289    191.41611   457.04819
  435.0      0.002289    191.32858   457.06848
  438.1      0.002289    191.24083   460.70837
  444.8      0.002246    191.15282   466.87094
  446.9      0.002246    191.06461   473.78070
  455.0      0.002204    190.97618   479.22165
  459.6      0.002184    190.88756   480.98816
  450.2      0.002225    190.79869   477.51263
  440.8      0.002268    190.70961   468.43173
  436.9      0.002289    190.62035   454.70117
  419.5      0.002380    190.53084   438.15732
  405.6      0.002475    190.44112   420.55869
  400.7      0.002500    190.35123   403.39987
  384.8      0.002603    190.26108   387.39285
  369.4      0.002713    190.17078   372.85812
  354.1      0.002829    190.08023   359.33807
  343.2      0.002922    189.98949   346.21259
  332.3      0.003019    189.89861   333.11456
  312.9      0.003192    189.80745   319.72064
  305.0      0.003265    189.71619   306.48672
  297.1      0.003380    189.62466   293.83167
  283.7      0.00354     189.53299   282.26563
  270.3      0.00372     189.44109   272.09277
  254.9      0.00391     189.34906   263.60123
  246.0      0.00406     189.25681   256.79749
  247.2      0.00406     189.16440   252.21579
  250.3      0.00401     189.07176   249.82022
  249.9      0.00401     188.97897   249.80252
  251.0      0.00401     188.88606   252.42593
  251.6      0.00396     188.79289   258.07587
  257.2      0.00391     188.69963   267.12033
  263.3      0.00381     188.60622   280.04785
  274.9      0.00363     188.51257   297.25000
  298.5      0.003341    188.41873   318.93008
  332.6      0.003019    188.32477   344.97131
  368.3      0.002713    188.23071   374.80551
  403.4      0.002475    188.13637   407.28946
  451.0      0.002225    188.04193   440.59253
  492.1      0.002029    187.94734   472.12140
  520.2      0.001924    187.85263   498.58548
  540.8      0.001842    187.75772   516.40271
  549.4      0.001826    187.66269   522.79175
  544.0      0.001842    187.56755   516.50720
  533.6      0.001874    187.47217   499.23434
  506.2      0.001975    187.37671   474.26587
  471.9      0.002124    187.28107   445.58539
  442.0      0.002268    187.18536   416.93024
  407.1      0.002451    187.08946   391.43314
  378.7      0.002630    186.99345   371.55905
  355.8      0.002799    186.89729   359.11743
  333.4      0.002986    186.80101   355.27280
  331.0      0.003019    186.70464   360.61465
  349.6      0.002860    186.60805   374.86847
  369.7      0.002713    186.51143   397.29651
  403.3      0.002475    186.41463   426.39716
  441.9      0.002268    186.31775   460.09958
  473.6      0.002104    186.22078   495.06842
  511.7      0.001958    186.12363   527.79791
  540.8      0.001842    186.02641   553.64703
  560.4      0.001780    185.92906   568.69043
  566.0      0.001765    185.83159   570.24231
  556.6      0.001795    185.73402   558.13818
  545.2      0.001842    185.63634   534.53876
  525.8      0.001907    185.53857   502.92743
  481.9      0.002066    185.44077   466.89908
  435.1      0.002289    185.34280   430.03381
  407.7      0.002451    185.24469   394.88287
  375.3      0.002657    185.14656   363.34869
  334.9      0.002986    185.04831   336.56320
  310.5      0.003228    184.95003   315.07785
  293.6      0.003420    184.85156   298.53973
  280.2      0.00359     184.75308   286.52802
  272.3      0.00367     184.65446   278.19708
  265.4      0.00376     184.55585   272.63113
  256.6      0.00391     184.45709   268.90210
  244.7      0.00411     184.35828   265.88873
  244.8      0.00411     184.25940   262.91010
  245.4      0.00406     184.16040   259.46222
  240.5      0.00416     184.06139   255.25946
  235.6      0.00427     183.96227   250.54974
  233.2      0.00427     183.86313   245.66478
  228.3      0.00439     183.76392   240.44246
  221.9      0.00450     183.66458   236.22621
  222.1      0.00450     183.56528   232.76282
  218.2      0.00457     183.46584   230.23808
  229.8      0.00433     183.36642   228.93404
  237.4      0.00422     183.26689   229.00687
  220.5      0.00457     183.16736   230.67085
  222.1      0.00450     183.06773   233.99890
  229.7      0.00433     182.96809   239.49493
  235.3      0.00427     182.86839   247.15376
  243.4      0.00411     182.76865   257.15759
  251.6      0.00396     182.66891   269.64838
  272.2      0.00367     182.56905   284.45889
  290.3      0.003460    182.46924   301.15933
  300.9      0.003341    182.36932   319.24011
  321.0      0.003121    182.26947   338.03311
  337.6      0.002954    182.16946   355.61353
  345.7      0.002891    182.06956   371.26474
  359.8      0.002770    181.96959   383.71793
  379.9      0.002630    181.86955   392.55750
  390.6      0.002551    181.76953   398.15884
  386.7      0.002577    181.66946   401.41562
  378.3      0.002657    181.56944   403.39996
  373.4      0.002685    181.46936   405.21713
  379.5      0.002630    181.36926   407.95825
  396.1      0.002525    181.26923   412.61880
  405.7      0.002475    181.16911   419.30685
  419.4      0.002380    181.06903   428.70633
  440.0      0.002268    180.96890   439.97571
  456.6      0.002184    180.86882   451.67349
  476.7      0.002104    180.76872   462.24097
  483.3      0.002066    180.66864   469.68094
  490.4      0.002047    180.56851   471.32907
  496.0      0.002011    180.46846   466.64929
  486.1      0.002066    180.36841   456.40607
  467.8      0.002143    180.26833   442.48709
  449.9      0.002225    180.16832   427.19016
  433.0      0.002311    180.06828   412.63547
  414.1      0.002427    179.96826   399.75638
  396.7      0.002525    179.86829   389.82346
  382.3      0.002603    179.76836   382.71732
  369.9      0.002713    179.66840   378.03784
  355.5      0.002799    179.56856   375.09561
  350.2      0.002860    179.46870   373.17639
  348.3      0.002860    179.36884   371.69385
  351.9      0.002829    179.26906   370.12817
  354.0      0.002829    179.16930   367.90302
  348.1      0.002860    179.06956   364.38229
  340.7      0.002922    178.96986   359.00632
  335.8      0.002986    178.87025   351.47827
  334.9      0.002986    178.77065   341.78302
  326.6      0.003052    178.67110   330.60919
  315.2      0.003156    178.57162   318.39484
  301.3      0.003303    178.47218   305.66788
  293.4      0.003420    178.37282   292.87308
  282.0      0.00354     178.27347   280.53632
  267.1      0.00376     178.17422   269.10593
  259.2      0.00386     178.07498   259.03149
  246.4      0.00406     177.97585   250.67702
  242.5      0.00411     177.87679   244.36324
  243.6      0.00411     177.77777   240.09294
  236.7      0.00422     177.67883   238.10660
  232.3      0.00433     177.57993   238.50862
  232.4      0.00433     177.48116   241.58684
  236.5      0.00422     177.38243   247.40698
  244.2      0.00411     177.28378   256.32541
  251.8      0.00396     177.18521   268.42435
  263.9      0.00381     177.08675   283.76315
  291.0      0.003420    176.98836   302.23370
  322.1      0.003121    176.89005   323.48315
  344.2      0.002891    176.79181   346.83047
  369.3      0.002713    176.69365   371.18042
  391.4      0.002551    176.59566   394.95712
  414.6      0.002403    176.49768   416.14114
  434.2      0.002311    176.39984   432.57419
  443.3      0.002246    176.30212   442.60117
  448.9      0.002225    176.20441   445.75110
  446.5      0.002246    176.10690   442.90991
  442.1      0.002268    176.00948   435.81140
  437.3      0.002289    175.91216   426.24973
  424.9      0.002356    175.81491   415.57327
  411.0      0.002427    175.71782   404.50470
  398.6      0.002500    175.62079   393.25607
  384.7      0.002603    175.52393   381.83200
  372.8      0.002685    175.42720   370.07706
  364.9      0.002741    175.33051   358.20569
  351.1      0.002860    175.23402   346.64630
  333.7      0.002986    175.13757   335.98779
  326.3      0.003052    175.04134   326.98840
  320.4      0.003121    174.94516   320.49747
  310.0      0.003228    174.84914   317.21710
  298.6      0.003341    174.75327   317.63501
  300.3      0.003341    174.65755   321.91205
  316.4      0.003156    174.56192   329.84164
  327.5      0.003052    174.46642   340.85779
  341.1      0.002922    174.37111   354.03662
  361.2      0.002770    174.27586   368.37088
  370.3      0.002713    174.18083   381.90503
  380.9      0.002630    174.08594   393.50845
  385.6      0.002603    173.99117   402.44595
  385.7      0.002603    173.89661   409.15009
  395.3      0.002525    173.80214   415.06488
  400.4      0.002500    173.70786   422.21381
  407.0      0.002451    173.61363   432.47141
  422.6      0.002356    173.51971   447.10291
  443.3      0.002246    173.42584   466.52118
  463.4      0.002163    173.33221   490.20648
  491.0      0.002029    173.23868   516.72461
  525.1      0.001907    173.14536   543.91040
  559.2      0.001795    173.05219   569.20258
  578.8      0.001722    172.95918   589.95709
  587.5      0.001708    172.86635   603.66382
  602.6      0.001666    172.77367   608.27826
  612.2      0.001639    172.68118   603.15265
  596.8      0.001680    172.58890   587.94885
  573.4      0.001751    172.49677   564.95868
  557.5      0.001795    172.40482   536.93805
  527.6      0.001890    172.31308   507.65884
  489.8      0.002047    172.22151   479.97479
  462.4      0.002163    172.13011   456.28925
  440.5      0.002268    172.03891   438.09134
  420.1      0.002380    171.94788   426.58157
  412.2      0.002427    171.85704   421.67285
  413.4      0.002427    171.76642   422.70682
  420.5      0.002380    171.67599   428.32779
  434.1      0.002311    171.58578   436.63205
  452.2      0.002204    171.49574   445.40869
  464.8      0.002143    171.40590   452.75156
  475.9      0.002104    171.31625   457.40298
  481.1      0.002085    171.22687   458.35388
  477.2      0.002104    171.13762   455.03726
  468.3      0.002143    171.04865   446.96179
  442.9      0.002268    170.95981   434.03748
  428.5      0.002334    170.87125   416.95834
  415.6      0.002403    170.78287   397.32794
  388.3      0.002577    170.69469   377.04562
  359.4      0.002770    170.60677   357.96277
  335.0      0.002986    170.51904   341.62714
  332.1      0.003019    170.43153   329.28595
  327.7      0.003052    170.34424   321.97012
  324.9      0.003086    170.25720   320.63666
  330.5      0.003019    170.17035   326.26663
  336.1      0.002986    170.08377   338.77661
  350.7      0.002860    169.99742   358.88641
  369.8      0.002713    169.91124   386.61887
  397.9      0.002525    169.82538   421.55383
  437.1      0.002289    169.73967   462.71350
  493.7      0.002029    169.65427   508.50394
  554.8      0.001795    169.56905   556.49268
  622.9      0.001600    169.48412   603.73187
  693.5      0.001446    169.39938   646.90906
  735.1      0.001362    169.31493   682.88141
  768.8      0.001303    169.23067   709.14465
  799.4      0.001249    169.14670   724.11713
  811.0      0.001231    169.06299   727.65460
  802.6      0.001249    168.97949   721.62482
  791.7      0.001266    168.89626   709.96265
  779.9      0.001285    168.81328   697.02478
  764.5      0.001313    168.73053   687.14410
  744.6      0.001342    168.64810   683.47284
  732.2      0.001362    168.56586   687.55444
  728.8      0.001372    168.48392   699.60968
  735.0      0.001362    168.40219   718.57147
  755.6      0.001322    168.32080   742.96942
  788.2      0.001266    168.23959   771.37543
  836.3      0.001197    168.15869   802.52014
  880.9      0.001134    168.07806   834.62793
  914.6      0.001096    167.99770   864.70575
  936.7      0.001068    167.91765   888.24512
  953.3      0.001047    167.83777   899.87274
  946.9      0.001054    167.75827   894.82721
  920.5      0.001089    167.67892   871.66132
  883.7      0.001134    167.59993   831.38971
  830.3      0.001206    167.52118   777.87964
  768.9      0.001303    167.44276   716.17822
  695.5      0.001435    167.36462   651.31836
  619.6      0.001613    167.28671   587.45221
  549.8      0.001826    167.20914   527.67078
  492.9      0.002029    167.13179   473.49225
  437.0      0.002289    167.05476   426.14175
  385.1      0.002603    166.97801   386.02115
  353.2      0.002829    166.90160   353.19513
  327.9      0.003052    166.82539   327.29910
  304.5      0.003303    166.74954   307.67389
  285.6      0.003501    166.67398   293.46548
  272.7      0.00367     166.59866   283.88376
  270.3      0.00372     166.52367   278.08414
  270.0      0.00372     166.44899   275.16891
  273.6      0.00367     166.37462   274.54565
  276.2      0.00363     166.30048   275.51804
  281.8      0.00354     166.22668   277.56403
  289.9      0.003460    166.15320   280.28781
  285.6      0.003501    166.08003   283.33804
  288.7      0.003460    166.00716   286.27591
  296.3      0.003380    165.93454   288.48166
  295.9      0.003380    165.86230   289.19070
  303.6      0.003303    165.79033   287.65442
  307.2      0.003265    165.71867   283.55551
  296.8      0.003380    165.64732   277.03091
  284.4      0.003501    165.57628   268.80670
  271.0      0.00367     165.50562   259.74896
  256.2      0.00391     165.43518   250.74408
  246.8      0.00406     165.36513   242.21443
  243.4      0.00411     165.29532   234.68518
  236.0      0.00422     165.22589   228.40190
  233.7      0.00427     165.15675   223.56842
  232.3      0.00433     165.08794   220.19293
  230.4      0.00433     165.01945   218.23323
  230.5      0.00433     164.95129   217.59265
  226.6      0.00439     164.88347   218.14488
  232.3      0.00433     164.81593   219.75221
  240.9      0.00416     164.74876   222.27875
  235.0      0.00427     164.68187   225.59569
  236.6      0.00422     164.61537   229.44031
  247.8      0.00406     164.54916   233.98820
  262.4      0.00381     164.48328   239.17368
  275.5      0.00363     164.41771   245.09074
  276.6      0.00363     164.35251   252.06088
  285.8      0.003501    164.28767   260.68231
  295.4      0.003380    164.22310   271.19189
  295.0      0.003380    164.15889   284.29730
  309.6      0.003228    164.09500   300.50345
  332.2      0.003019    164.03151   320.30463
  353.9      0.002829    163.96832   344.12131
  376.0      0.002657    163.90541   372.18561
  402.6      0.002475    163.84293   404.58087
  436.2      0.002289    163.78073   440.91763
  484.4      0.002066    163.71889   480.42331
  526.0      0.001907    163.65742   521.84674
  571.1      0.001751    163.59628   563.47339
  615.2      0.001626    163.53546   603.41168
  643.4      0.001550    163.47502   639.61188
  670.0      0.001491    163.41489   669.78497
  696.6      0.001435    163.35518   691.17365
  721.2      0.001382    163.29578   701.24841
  726.4      0.001372    163.23669   698.85388
  703.5      0.001424    163.17801   684.96185
  678.1      0.001479    163.11961   662.31830
  657.2      0.001526    163.06165   634.67096
  621.9      0.001613    163.00395   605.52679
  588.5      0.001694    162.94664   578.14801
  561.6      0.001780    162.88971   555.43451
  532.7      0.001874    162.83310   539.48822
  524.4      0.001907    162.77689   531.88861
  519.5      0.001924    162.72098   533.35718
  516.1      0.001941    162.66548   543.76410
  542.2      0.001842    162.61029   561.98260
  579.4      0.001722    162.55551   585.94666
  614.5      0.001626    162.50102   612.33917
  648.1      0.001538    162.44695   636.71576
  673.7      0.001479    162.39323   653.91742
  687.4      0.001457    162.33981   659.77954
  681.0      0.001468    162.28683   651.65350
  667.6      0.001502    162.23419   630.57745
  639.2      0.001562    162.18190   599.85565
  600.9      0.001666    162.12999   564.09717
  568.0      0.001765    162.07841   527.71973
  528.1      0.001890    162.02722   494.20428
  497.2      0.002011    161.97646   466.00388
  467.4      0.002143    161.92596   444.69318
  434.5      0.002311    161.87584   430.44077
  425.1      0.002356    161.82613   423.04135
  431.7      0.002311    161.77678   421.40469
  445.9      0.002246    161.72778   423.86499
  460.0      0.002184    161.67915   428.52811
  461.6      0.002163    161.63091   433.23193
  452.8      0.002204    161.58301   437.21695
  450.4      0.002225    161.53549   440.67477
  450.0      0.002225    161.48837   445.42365
  450.1      0.002225    161.44156   453.78448
  452.8      0.002204    161.39519   468.34369
  470.4      0.002124    161.34912   490.97629
  493.5      0.002029    161.30348   522.59784
  533.6      0.001874    161.25821   562.94464
  579.8      0.001722    161.21327   610.39624
  618.4      0.001613    161.16873   661.94299
  666.5      0.001502    161.12454   712.60693
  705.6      0.001413    161.08073   756.45477
  726.3      0.001382    161.03731   786.88043
  746.9      0.001342    160.99429   798.90863
  763.5      0.001313    160.95163   791.16595
  762.2      0.001313    160.90929   766.69214
  742.3      0.001352    160.86739   731.51929
  708.9      0.001413    160.82582   692.47845
  668.0      0.001502    160.78468   655.49658
  627.7      0.001587    160.74387   625.01166
  609.8      0.001639    160.70341   604.01196
  606.9      0.001652    160.66339   594.14569
  598.5      0.001666    160.62370   595.80713
  606.7      0.001652    160.58444   608.03943
  614.3      0.001626    160.54550   628.00702
  623.9      0.001600    160.50696   651.55042
  641.6      0.001562    160.46877   673.02356
  649.7      0.001538    160.43097   686.17615
  649.8      0.001538    160.39359   685.75018
  639.0      0.001562    160.35657   669.36475
  621.1      0.001613    160.31992   638.31549
  595.2      0.001680    160.28363   596.61261
  558.3      0.001795    160.24771   549.17383
  509.0      0.001958    160.21219   500.47641
  455.6      0.002204    160.17705   454.06369
  401.2      0.002500    160.14229   412.53336
  364.4      0.002741    160.10789   377.65564
  337.0      0.002954    160.07388   350.49173
  317.6      0.003156    160.04024   331.46988
  305.8      0.003265    160.00696   320.66074
  298.4      0.003341    159.97408   317.37354
  297.5      0.003380    159.94159   321.30722
  305.1      0.003265    159.90942   331.43872
  319.3      0.003121    159.87772   346.72522
  340.4      0.002954    159.84631   366.14005
  373.0      0.002685    159.81532   388.13004
  400.2      0.002500    159.78470   410.63712
  421.8      0.002380    159.75446   431.04382
  436.9      0.002289    159.72461   446.36984
  445.6      0.002246    159.69511   453.86444
  447.2      0.002246    159.66599   451.97513
  446.8      0.002246    159.63727   440.93130
  436.4      0.002289    159.60890   422.57498
  418.1      0.002403    159.58090   399.50378
  388.2      0.002577    159.55333   374.42548
  359.8      0.002770    159.52606   349.52618
  338.5      0.002954    159.49924   326.71030
  315.1      0.003156    159.47270   307.08411
  299.2      0.003341    159.44662   291.44949
  294.9      0.003380    159.42087   280.29678
  279.5      0.00359     159.39552   273.92334
  263.6      0.00381     159.37053   272.44559
  273.8      0.00367     159.34590   275.73532
  290.9      0.003420    159.32169   283.78699
  289.0      0.003460    159.29779   296.17163
  303.2      0.003303    159.27428   312.26300
  335.3      0.002986    159.25113   331.21503
  360.4      0.002770    159.22839   351.73746
  374.6      0.002657    159.20602   372.22641
  391.7      0.002551    159.18398   390.84476
  416.3      0.002403    159.16235   405.85437
  436.0      0.002289    159.14107   415.63943
  429.6      0.002334    159.12018   419.26822
  419.7      0.002380    159.09964   416.42035
  418.9      0.002380    159.07947   407.86014
  405.0      0.002475    159.05965   395.33441
  380.1      0.002630    159.04022   381.04938
  370.3      0.002713    159.02115   366.94812
  366.4      0.002741    159.00243   355.01199
  351.0      0.002860    158.98409   346.10193
  337.2      0.002954    158.96614   340.78775
  334.8      0.002986    158.94855   339.31949
  338.9      0.002954    158.93127   341.71069
  350.6      0.002860    158.91441   347.69479
  357.7      0.002799    158.89789   356.64359
  369.3      0.002713    158.88174   367.58478
  384.0      0.002603    158.86592   379.33377
  397.1      0.002525    158.85049   390.56274
  414.2      0.002403    158.83540   399.93652
  421.4      0.002380    158.82069   405.31580
  421.0      0.002380    158.80635   406.12888
  423.1      0.002356    158.79234   401.40985
  412.3      0.002427    158.77870   391.74463
  398.9      0.002500    158.76541   378.67847
  388.0      0.002577    158.75249   364.06451
  375.7      0.002657    158.73990   349.51620
  352.8      0.002829    158.72769   336.23615
  334.4      0.002986    158.71584   325.10205
  327.1      0.003052    158.70430   316.36020
  308.2      0.003228    158.69313   310.23511
  301.9      0.003303    158.68231   306.63828
  303.5      0.003303    158.67184   305.33258
  308.6      0.003228    158.66174   305.98874
  313.3      0.003192    158.65196   308.22806
  311.4      0.003228    158.64252   311.69962
  312.5      0.003192    158.63348   316.18945
  320.2      0.003121    158.62474   321.64539
  337.3      0.002954    158.61638   328.10181
  343.4      0.002922    158.60837   335.21451
  347.6      0.002891    158.60066   342.82706
  364.2      0.002741    158.59329   349.60001
  371.9      0.002685    158.58627   355.16751
  370.0      0.002713    158.57961   358.25827
  366.1      0.002741    158.57326   358.13449
  360.3      0.002770    158.56728   354.61365
  352.9      0.002829    158.56163   348.03043
  350.0      0.002860    158.55632   339.12335
  339.7      0.002954    158.55130   328.71890
  321.3      0.003121    158.54663   317.43896
  299.4      0.003341    158.54233   305.76111
  294.1      0.003420    158.53836   294.00583
  284.2      0.003501    158.53468   282.69763
  266.9      0.00376     158.53136   272.43347
  269.0      0.00372     158.52837   263.84528
  263.1      0.00381     158.52571   257.50604
  250.8      0.00401     158.52333   253.89166
  243.9      0.00411     158.52133   253.39021
  235.6      0.00427     158.51965   256.53452
  244.7      0.00411     158.51825   263.14487
  254.3      0.00396     158.51718   273.56281
  272.0      0.00367     158.51646   287.90802
  292.1      0.003420    158.51604   305.97327
  305.7      0.003265    158.51595   327.53311
  329.9      0.003019    158.51616   351.34317
  361.5      0.002770    158.51671   376.35806
  383.2      0.002603    158.51759   401.01700
  403.8      0.002475    158.51871   423.42911
  426.4      0.002334    158.52023   442.27829
  441.1      0.002268    158.52199   456.75458
  446.2      0.002246    158.52409   466.51990
  453.9      0.002204    158.52650   471.57303
  459.5      0.002184    158.52919   472.47717
  461.1      0.002163    158.53221   470.22540
  462.3      0.002163    158.53551   466.39911
  464.9      0.002143    158.53914   462.37399
  457.1      0.002184    158.54309   458.83261
  454.2      0.002204    158.54727   455.86633
  454.8      0.002204    158.55180   453.38928
  447.5      0.002225    158.55661   451.71964
  452.1      0.002204    158.56174   451.85016
  458.8      0.002184    158.56714   455.16843
  455.4      0.002204    158.57283   461.82870
  458.5      0.002184    158.57881   474.53580
  477.7      0.002085    158.58507   491.98331
  507.8      0.001975    158.59164   513.09656
  550.0      0.001811    158.59850   535.99365
  585.1      0.001708    158.60564   558.02460
  614.8      0.001626    158.61307   575.93085
  616.4      0.001626    158.62077   586.31122
  606.5      0.001652    158.62877   586.64050
  609.2      0.001639    158.63702   575.92053
  583.3      0.001708    158.64554   555.17249
  552.5      0.001811    158.65439   527.04169
  529.1      0.001890    158.66345   495.04538
  497.7      0.002011    158.67284   462.77527
  453.4      0.002204    158.68246   433.35474
  420.5      0.002380    158.69237   409.22177
  394.2      0.002525    158.70250   392.12665
  367.8      0.002713    158.71297   383.19305
  366.9      0.002713    158.72368   382.95328
  368.6      0.002713    158.73462   391.42917
  385.2      0.002603    158.74585   408.09842
  424.9      0.002356    158.75737   431.55554
  467.0      0.002143    158.76910   460.11719
  500.2      0.001993    158.78110   491.31006
  532.8      0.001874    158.79335   521.95471
  567.5      0.001765    158.80583   548.45349
  589.6      0.001694    158.81862   567.06848
  599.7      0.001666    158.83159   575.14703
  601.9      0.001666    158.84488   571.47119
  600.5      0.001666    158.85840   556.40692
  572.2      0.001751    158.87213   531.76807
  528.3      0.001890    158.88609   500.43204
  482.0      0.002066    158.90033   465.67056
  434.1      0.002311    158.91481   430.46848
  389.8      0.002577    158.92950   397.04715
  356.9      0.002799    158.94444   366.92502
  337.5      0.002954    158.95959   341.11139
  316.7      0.003156    158.97502   320.23422
  298.8      0.003341    158.99066   304.70789
  284.5      0.003501    159.00652   294.67447
  276.1      0.00363     159.02260   290.24857
  278.8      0.00359     159.03888   291.53027
  277.4      0.00359     159.05540   298.32004
  283.6      0.00354     159.07217   310.57904
  297.7      0.003341    159.08917   328.10553
  322.3      0.003086    159.10637   350.48807
  342.5      0.002922    159.12375   377.08377
  370.6      0.002685    159.14137   406.89197
  404.8      0.002475    159.15921   438.44897
  433.9      0.002311    159.17725   469.81958
  467.1      0.002143    159.19543   498.84061
  500.2      0.001993    159.21391   523.61328
  536.4      0.001858    159.23259   542.88544
  565.0      0.001765    159.25140   555.88892
  587.2      0.001708    159.27046   561.88702
  594.8      0.001680    159.28970   560.01508
  591.0      0.001694    159.30916   549.93628
  582.1      0.001722    159.32875   532.42523
  560.8      0.001780    159.34859   509.05084
  532.4      0.001874    159.36862   482.21420
  498.5      0.002011    159.38881   454.06860
  466.7      0.002143    159.40919   426.29468
  432.3      0.002311    159.42976   400.07611
  403.5      0.002475    159.45052   376.17880
  376.6      0.002657    159.47145   355.02121
  354.3      0.002829    159.49251   336.57370
  329.4      0.003019    159.51382   321.18207
  315.6      0.003156    159.53525   308.54303
  306.2      0.003265    159.55687   298.58365
  306.4      0.003265    159.57867   291.33325
  295.5      0.003380    159.60062   286.88345
  284.2      0.003501    159.62273   285.32251
  281.8      0.00354     159.64503   286.69406
  300.5      0.003341    159.66743   290.99008
  310.1      0.003228    159.69003   298.16443
  312.8      0.003192    159.71280   308.13800
  320.9      0.003121    159.73567   320.77722
  337.6      0.002954    159.75874   335.85883
  368.2      0.002713    159.78195   353.05020
  396.9      0.002525    159.80531   371.90146
  416.5      0.002403    159.82877   391.84409
  437.2      0.002289    159.85245   412.18323
  456.3      0.002184    159.87617   431.94702
  475.0      0.002104    159.90012   450.41998
  487.1      0.002047    159.92413   467.19620
  498.3      0.002011    159.94835   482.68918
  503.9      0.001993    159.97264   498.60791
  508.6      0.001958    159.99709   517.53912
  524.2      0.001907    160.02161   542.41754
  546.4      0.001826    160.04634   575.69446
  577.5      0.001736    160.07114   618.74176
  621.7      0.001613    160.09608   671.47247
  688.8      0.001457    160.12109   732.08838
  764.0      0.001313    160.14627   796.88922
  833.6      0.001197    160.17157   860.38721
  892.3      0.001119    160.19696   915.79895
  939.4      0.001068    160.22243   956.14417
  967.6      0.001034    160.24806   975.74652
  978.2      0.001021    160.27376   971.34534
  970.9      0.001027    160.29956   943.28308
  934.5      0.001068    160.32549   895.41205
  872.2      0.001149    160.35147   834.41296
  794.3      0.001257    160.37759   767.71954
  723.5      0.001382    160.40375   702.17291
  659.1      0.001514    160.43002   642.89844
  596.3      0.001680    160.45639   593.17584
  545.9      0.001826    160.48286   554.68176
  506.6      0.001975    160.50938   527.95740
  485.3      0.002066    160.53600   512.73444
  476.9      0.002104    160.56267   507.90854
  486.1      0.002066    160.58945   512.18274
  495.2      0.002011    160.61627   522.82233
  500.9      0.001993    160.64320   536.52264
  518.0      0.001924    160.67018   549.33002
  537.7      0.001858    160.69722   557.27490
  545.3      0.001826    160.72432   557.49109
  540.5      0.001858    160.75150   549.24854
  538.1      0.001858    160.77873   534.03436
  528.3      0.001890    160.80603   514.68781
  505.4      0.001975    160.83334   494.33661
  487.6      0.002047    160.86075   475.25562
  479.3      0.002085    160.88818   458.83365
  457.9      0.002184    160.91565   445.67191
  448.1      0.002225    160.94318   435.39420
  454.2      0.002204    160.97075   427.07047
  449.9      0.002225    160.99838   419.60159
  427.5      0.002334    161.02602   411.98526
  407.2      0.002451    161.05370   403.37070
  399.8      0.002500    161.08141   393.09485
  392.0      0.002551    161.10918   380.90598
  379.6      0.002630    161.13693   367.22675
  362.3      0.002770    161.16475   353.12689
  345.0      0.002891    161.19257   339.83826
  332.1      0.003019    161.22037   329.03348
  320.3      0.003121    161.24821   321.72162
  319.9      0.003121    161.27608   318.83832
  318.1      0.003156    161.30400   321.09491
  319.2      0.003121    161.33188   328.97852
  330.9      0.003019    161.35979   342.73517
  345.1      0.002891    161.38770   362.38437
  360.2      0.002770    161.41560   387.48459
  401.4      0.002500    161.44350   417.32147
  445.5      0.002246    161.47139   450.65591
  482.7      0.002066    161.49931   485.59293
  520.3      0.001924    161.52716   519.56708
  571.5      0.001751    161.55508   549.46710
  609.2      0.001639    161.58292   572.23224
  621.3      0.001613    161.61079   585.78467
  623.0      0.001600    161.63863   589.64252
  612.1      0.001639    161.66647   585.09247
  607.8      0.001639    161.69427   574.47839
  597.5      0.001680    161.72202   560.78986
  576.1      0.001736    161.74977   546.36304
  561.3      0.001780    161.77748   533.55505
  542.4      0.001842    161.80518   523.50708
  528.1      0.001890    161.83281   516.20178
  512.2      0.001958    161.86040   510.39996
  492.9      0.002029    161.88799   503.91556
  483.1      0.002066    161.91551   494.28094
  477.7      0.002085    161.94304   479.90778
  463.9      0.002163    161.97041   460.69421
  447.0      0.002246    161.99782   438.18454
  421.7      0.002380    162.02518   414.61288
  391.9      0.002551    162.05243   392.06186
  372.0      0.002685    162.07967   371.95053
  352.7      0.002829    162.10681   355.35342
  326.8      0.003052    162.13391   342.98474
  316.5      0.003156    162.16092   335.22479
  323.7      0.003086    162.18793   332.09760
  325.3      0.003086    162.21480   333.25150
  322.0      0.003121    162.24162   338.17599
  334.1      0.002986    162.26836   345.72461
  340.8      0.002922    162.29504   355.35507
  356.5      0.002799    162.32166   366.21234
  373.1      0.002685    162.34819   378.59103
  386.3      0.002577    162.37459   391.70645
  407.9      0.002451    162.40091   404.80637
  431.6      0.002311    162.42719   416.84433
  442.8      0.002268    162.45334   426.70389
  450.9      0.002225    162.47937   433.57980
  465.1      0.002143    162.50537   437.40936
  482.3      0.002066    162.53123   438.89822
  477.9      0.002085    162.55701   439.40070
  469.1      0.002124    162.58264   440.28113
  480.8      0.002085    162.60820   442.40219
  497.4      0.002011    162.63365   446.21716
  493.1      0.002029    162.65895   451.74960
  490.7      0.002029    162.68419   458.72516
  496.4      0.002011    162.70929   466.51382
  497.1      0.002011    162.73425   474.01120
  493.2      0.002029    162.75911   479.63748
  501.9      0.001993    162.78384   481.92444
  489.1      0.002047    162.80846   479.10550
  477.7      0.002085    162.83292   470.72388
  466.4      0.002143    162.85727   456.65109
  442.1      0.002268    162.88148   437.24728
  429.2      0.002334    162.90558   413.66629
  412.4      0.002427    162.92952   387.56525
  377.5      0.002657    162.95329   360.79129
  356.2      0.002799    162.97691   334.96310
  324.9      0.003086    163.00043   311.17517
  292.5      0.003420    163.02379   290.23654
  281.7      0.00354     163.04700   272.40414
  265.4      0.00376     163.07004   257.74274
  246.5      0.00406     163.09296   246.15503
  240.7      0.00416     163.11566   237.47261
  244.9      0.00411     163.13824   231.39667
  242.0      0.00411     163.16064   227.69165
  226.7      0.00439     163.18288   226.10770
  224.9      0.00444     163.20497   226.41917
  228.5      0.00439     163.22687   228.46935
  228.2      0.00439     163.24861   231.93634
  238.4      0.00422     163.27017   236.65034
  235.0      0.00427     163.29153   242.37009
  236.7      0.00422     163.31274   248.64082
  257.4      0.00391     163.33377   254.91125
  271.5      0.00367     163.35461   260.69379
  278.7      0.00359     163.37524   265.16858
  279.4      0.00359     163.39571   267.69543
  275.0      0.00363     163.41595   267.95688
  268.7      0.00372     163.43604   266.09219
  266.4      0.00376     163.45592   262.45688
  263.5      0.00381     163.47556   258.45950
  262.7      0.00381     163.49506   254.63840
  258.4      0.00386     163.51433   251.66278
  260.0      0.00386     163.53337   250.00705
  255.2      0.00391     163.55226   249.95888
  257.4      0.00391     163.57089   251.61948
  268.6      0.00372     163.58929   254.94676
  262.2      0.00381     163.60754   259.71399
  259.9      0.00386     163.62555   265.61411
  267.6      0.00372     163.64331   272.25311
  276.7      0.00363     163.66089   279.13092
  289.4      0.003460    163.67821   285.83237
  295.6      0.003380    163.69534   291.74673
  299.2      0.003341    163.71220   296.67386
  305.4      0.003265    163.72887   300.87881
  310.6      0.003228    163.74530   305.21249
  304.8      0.003265    163.76144   310.89291
  305.4      0.003265    163.77740   319.05637
  312.1      0.003192    163.79312   330.70285
  327.8      0.003052    163.80858   346.44910
  342.4      0.002922    163.82379   366.49231
  373.6      0.002685    163.83878   390.54306
  413.8      0.002427    163.85352   417.75623
  447.9      0.002225    163.86797   446.69296
  476.6      0.002104    163.88222   475.30295
  498.8      0.002011    163.89618   501.23718
  526.5      0.001907    163.90987   522.33441
  545.1      0.001842    163.92337   537.05896
  550.8      0.001811    163.93654   544.96436
  559.0      0.001795    163.94948   546.64661
  564.1      0.001765    163.96213   544.39618
  561.8      0.001780    163.97455   540.38287
  560.0      0.001780    163.98666   536.95410
  552.2      0.001811    163.99852   535.64240
  545.3      0.001826    164.01010   536.85272
  545.5      0.001826    164.02141   539.95978
  543.2      0.001842    164.03242   543.73462
  535.9      0.001874    164.04318   547.01605
  556.0      0.001795    164.05365   549.17365
  557.2      0.001795    164.06380   549.96490
  549.4      0.001826    164.07372   548.94836
  550.0      0.001811    164.08334   544.95813
  540.2      0.001858    164.09267   536.33148
  522.4      0.001907    164.10168   521.81604
  500.6      0.001993    164.11043   501.48651
  478.3      0.002085    164.11885   477.07166
  459.9      0.002184    164.12700   450.52045
  444.6      0.002246    164.13487   424.47400
  419.3      0.002380    164.14236   401.03152
  385.4      0.002603    164.14961   381.76938
  363.6      0.002741    164.15657   367.71188
  360.8      0.002770    164.16321   359.36453
  352.5      0.002829    164.16951   356.75522
  344.1      0.002891    164.17548   359.49380
  344.3      0.002891    164.18123   366.79883
  354.0      0.002829    164.18657   377.77283
  367.7      0.002713    164.19165   391.55328
  388.9      0.002577    164.19640   407.50110
  424.5      0.002356    164.20079   425.09018
  449.2      0.002225    164.20491   443.62921
  469.4      0.002124    164.20869   461.96237
  488.1      0.002047    164.21216   478.16119
  496.7      0.002011    164.21527   490.37769
  508.4      0.001975    164.21805   496.26373
  527.6      0.001890    164.22057   494.96384
  528.8      0.001890    164.22264   486.58820
  507.9      0.001975    164.22447   472.91364
  496.1      0.002011    164.22594   456.07291
  478.8      0.002085    164.22707   437.83725
  458.5      0.002184    164.22784   420.87738
  431.7      0.002311    164.22832   406.40805
  411.3      0.002427    164.22839   395.41022
  379.5      0.002630    164.22818   388.43497
  371.7      0.002685    164.22758   384.98376
  370.9      0.002685    164.22667   384.48627
  367.6      0.002713    164.22540   386.05457
  376.2      0.002657    164.22375   388.95462
  380.9      0.002630    164.22179   392.76520
  385.1      0.002603    164.21944   397.25677
  389.8      0.002577    164.21678   402.20563
  403.4      0.002475    164.21370   407.38519
  414.1      0.002403    164.21033   412.67261
  422.8      0.002356    164.20653   417.97324
  427.0      0.002334    164.20244   422.91837
  425.7      0.002356    164.19794   426.59085
  427.4      0.002334    164.19308   427.63681
  430.5      0.002334    164.18788   424.56387
  422.7      0.002356    164.18230   416.79929
  414.9      0.002403    164.17635   404.89539
  388.6      0.002577    164.17001   390.34933
  372.8      0.002685    164.16330   374.83096
  364.4      0.002741    164.15633   360.49094
  348.6      0.002860    164.14883   348.57544
  339.3      0.002954    164.14105   340.00317
  339.0      0.002954    164.13284   335.66803
  322.7      0.003086    164.12430   335.73798
  321.4      0.003121    164.11536   340.07022
  324.0      0.003086    164.10603   348.37402
  325.7      0.003086    164.09633   360.18103
  332.4      0.003019    164.08626   375.00244
  341.6      0.002922    164.07579   392.35254
  361.3      0.002770    164.06494   411.80118
  398.4      0.002500    164.05370   432.74457
  432.6      0.002311    164.04207   454.21454
  458.3      0.002184    164.03004   474.77435
  478.5      0.002085    164.01764   492.53339
  505.2      0.001975    164.00485   505.24606
  514.9      0.001941    163.99167   510.62970
  514.0      0.001941    163.97812   507.10101
  506.7      0.001975    163.96413   494.50665
  492.9      0.002029    163.94977   474.21872
  466.1      0.002143    163.93501   448.71292
  441.3      0.002268    163.91983   420.72174
  405.5      0.002475    163.90428   392.97473
  367.7      0.002713    163.88831   367.47205
  346.4      0.002891    163.87196   345.88205
  325.5      0.003086    163.85524   329.24728
  295.7      0.003380    163.83804   317.99185
  281.4      0.00354     163.82054   312.21271
  277.6      0.00359     163.80257   311.57932
  287.3      0.003501    163.78419   315.39511
  292.5      0.003420    163.76538   322.66135
  292.1      0.003420    163.74623   332.10843
  308.8      0.003228    163.72662   342.25427
  320.5      0.003121    163.70667   351.52182
  332.7      0.003019    163.68625   358.39468
  344.9      0.002891    163.66545   361.69974
  346.6      0.002891    163.64423   360.57883
  341.8      0.002922    163.62259   355.07767
  337.0      0.002954    163.60059   345.71201
  324.6      0.003086    163.57808   333.58813
  320.8      0.003121    163.55524   319.96472
  298.0      0.003341    163.53195   305.59268
  270.7      0.00367     163.50827   291.46881
  260.9      0.00381     163.48416   278.09393
  256.6      0.00391     163.45961   266.04199
  244.8      0.00411     163.43469   255.52258
  250.5      0.00401     163.40933   246.74414
  240.2      0.00416     163.38356   239.72105
  234.3      0.00427     163.35741   234.62120
  228.0      0.00439     163.33080   231.25339
  224.2      0.00444     163.30374   229.45399
  228.9      0.00439     163.27634   229.03534
  237.1      0.00422     163.24843   229.97324
  230.3      0.00433     163.22018   231.82529
  226.0      0.00444     163.19151   234.59250
  235.2      0.00427     163.16234   238.08656
  230.4      0.00433     163.13284   242.04886
  231.1      0.00433     163.10286   246.17311
  237.3      0.00422     163.07248   250.25032
  244.9      0.00406     163.04164   253.97354
  259.1      0.00386     163.01042   257.35242
  259.8      0.00386     162.97876   260.37857
  258.0      0.00386     162.94669   263.02725
  257.7      0.00386     162.91420   265.34262
  258.4      0.00386     162.88129   267.22754
  259.1      0.00386     162.84795   269.01398
  269.8      0.00372     162.81416   271.14761
  271.0      0.00367     162.77997   274.12708
  273.2      0.00367     162.74536   278.28302
  274.4      0.00363     162.71033   283.74445
  273.6      0.00367     162.67488   290.39990
  287.8      0.003460    162.63899   297.97006
  309.9      0.003228    162.60269   306.36682
  320.6      0.003121    162.56595   315.45734
  331.8      0.003019    162.52879   325.13126
  337.0      0.002954    162.49121   335.28864
  345.7      0.002891    162.45323   345.38214
  358.4      0.002799    162.41476   354.70953
  362.6      0.002770    162.37596   362.64868
  367.3      0.002713    162.33669   368.96991
  375.5      0.002657    162.29698   373.91968
  379.2      0.002630    162.25688   378.10165
  386.9      0.002577    162.21634   382.39508
  389.1      0.002577    162.17537   387.32339
  396.3      0.002525    162.13400   393.55844
  405.0      0.002475    162.09218   401.33243
  412.2      0.002427    162.04994   410.55145
  423.4      0.002356    162.00728   420.76468
  439.6      0.002268    161.96423   431.20837
  448.8      0.002225    161.92073   440.65497
  462.4      0.002163    161.87683   447.29407
  477.1      0.002104    161.83247   448.99680
  477.3      0.002104    161.78772   444.11414
  458.5      0.002184    161.74254   432.39615
  442.7      0.002268    161.69696   415.22702
  430.4      0.002334    161.65097   395.04382
  403.6      0.002475    161.60452   374.16068
  374.3      0.002685    161.55768   354.65878
  353.0      0.002829    161.51044   337.90564
  325.2      0.003086    161.46271   324.75119
  310.4      0.003228    161.41464   315.57913
  300.1      0.003341    161.36613   310.93735
  293.3      0.003420    161.31718   311.00055
  300.0      0.003341    161.26785   315.77228
  320.2      0.003121    161.21814   325.48083
  340.9      0.002922    161.16795   339.74371
  346.6      0.002891    161.11736   357.90973
  381.3      0.002630    161.06636   379.11209
  413.0      0.002427    161.01497   401.82108
  441.2      0.002268    160.96313   424.34970
  467.9      0.002143    160.91093   444.70657
  488.6      0.002047    160.85832   461.04541
  504.3      0.001975    160.80527   472.24405
  514.5      0.001941    160.75188   478.42596
  502.2      0.001993    160.69800   480.59195
  504.4      0.001975    160.64374   480.21771
  505.6      0.001975    160.58908   478.20575
  492.8      0.002029    160.53407   474.59009
  488.0      0.002047    160.47856   468.54111
  463.2      0.002163    160.42276   458.84256
  447.9      0.002225    160.36646   444.78204
  442.1      0.002268    160.30980   426.66910
  409.3      0.002451    160.25276   406.09311
  380.0      0.002630    160.19528   385.21503
  364.7      0.002741    160.13748   366.23764
  354.4      0.002829    160.07922   350.69360
  338.6      0.002954    160.02060   339.55688
  337.8      0.002954    159.96155   333.23611
  338.0      0.002954    159.90216   331.61417
  337.7      0.002954    159.84239   334.08890
  334.4      0.002986    159.78218   339.61685
  336.1      0.002986    159.72160   346.84399
  352.9      0.002829    159.66064   354.40311
  366.1      0.002741    159.59930   361.14703
  382.8      0.002603    159.53755   366.45163
  383.0      0.002603    159.47548   369.89716
  382.7      0.002603    159.41295   371.13409
  389.9      0.002577    159.35008   369.87805
  386.6      0.002577    159.28688   365.94147
  372.3      0.002685    159.22324   360.02332
  364.0      0.002741    159.15926   352.81784
  354.2      0.002829    159.09488   344.63110
  343.4      0.002922    159.03014   335.60660
  330.6      0.003019    158.96501   325.70584
  310.3      0.003228    158.89957   315.00476
  300.0      0.003341    158.83374   303.91171
  298.2      0.003341    158.76749   293.14511
  267.4      0.00372     158.70094   283.52792
  258.6      0.00386     158.63400   275.80475
  260.8      0.00381     158.56673   270.53867
  254.6      0.00391     158.49908   268.09769
  249.3      0.00401     158.43109   268.66782
  262.0      0.00381     158.36272   272.25928
  270.7      0.00367     158.29399   278.69421
  266.9      0.00376     158.22498   287.59436
  280.6      0.00354     158.15556   298.28479
  298.8      0.003341    158.08580   309.88010
  310.0      0.003228    158.01570   321.25623
  323.2      0.003086    157.94527   331.27823
  336.9      0.002954    157.87451   338.60483
  343.6      0.002922    157.80339   342.65695
  342.3      0.002922    157.73189   343.54800
  352.1      0.002829    157.66014   342.24152
  342.3      0.002922    157.58800   340.23071
  353.0      0.002829    157.51556   339.08069
  347.7      0.002891    157.44276   340.12619
  331.4      0.003019    157.36964   344.36267
  338.6      0.002954    157.29623   352.41309
  355.3      0.002829    157.22244   364.46167
  363.5      0.002741    157.14839   380.26532
  364.2      0.002741    157.07404   399.18658
  384.9      0.002603    156.99931   420.31912
  414.1      0.002403    156.92429   442.52856
  440.4      0.002268    156.84894   464.70804
  474.6      0.002104    156.77332   485.50220
  506.8      0.001975    156.69733   503.53461
  522.5      0.001907    156.62109   517.27002
  527.2      0.001890    156.54454   524.88257
  538.9      0.001858    156.46765   524.75354
  547.6      0.001826    156.39056   516.36401
  543.8      0.001842    156.31305   500.58252
  530.0      0.001890    156.23538   479.80731
  497.3      0.002011    156.15732   456.89410
  471.5      0.002124    156.07901   434.64871
  438.2      0.002289    156.00043   414.71298
  413.9      0.002427    155.92152   398.02109
  402.1      0.002475    155.84238   384.95447
  393.8      0.002551    155.76294   375.56656
  389.6      0.002577    155.68320   369.70270
  370.8      0.002685    155.60324   367.04163
  374.0      0.002685    155.52303   367.13843
  371.2      0.002685    155.44246   369.51547
  374.4      0.002685    155.36171   373.74857
  376.6      0.002657    155.28065   379.43323
  379.8      0.002630    155.19937   386.05276
  392.1      0.002551    155.11786   392.80167
  394.8      0.002525    155.03600   398.94775
  396.0      0.002525    154.95398   403.42395
  396.2      0.002525    154.87166   405.72495
  413.9      0.002427    154.78914   405.28632
  410.6      0.002427    154.70631   401.36523
  401.9      0.002500    154.62332   393.46088
  386.6      0.002577    154.54002   381.81415
  362.8      0.002770    154.45657   367.58652
  357.0      0.002799    154.37282   352.50671
  331.7      0.003019    154.28888   338.27432
  299.9      0.003341    154.20476   326.32718
  287.1      0.003501    154.12032   317.92358
  285.9      0.003501    154.03574   313.89691
  278.6      0.00359     153.95091   315.14468
  280.8      0.00354     153.86588   321.85974
  303.0      0.003303    153.78061   334.09238
  331.7      0.003019    153.69519   351.41388
  341.5      0.002922    153.60957   372.97540
  363.2      0.002741    153.52371   397.38730
  398.4      0.002500    153.43767   422.64066
  424.1      0.002356    153.35144   446.15732
  453.3      0.002204    153.26501   465.10797
  473.6      0.002104    153.17842   477.05481
  489.3      0.002047    153.09164   480.47574
  482.5      0.002066    153.00471   475.18082
  466.2      0.002143    152.91754   462.53622
  443.4      0.002246    152.83028   444.77328
  429.6      0.002334    152.74280   424.85846
  404.9      0.002475    152.65515   405.52704
  389.6      0.002577    152.56731   388.82117
  374.8      0.002657    152.47940   375.98761
  358.5      0.002799    152.39125   367.44907
  346.3      0.002891    152.30298   363.18039
  339.5      0.002954    152.21461   362.53995
  350.7      0.002860    152.12605   364.61923
  358.4      0.002799    152.03738   368.21854
  365.1      0.002741    151.94853   371.86829
  361.4      0.002770    151.85954   373.93820
  361.6      0.002770    151.77046   372.95807
  370.8      0.002685    151.68124   367.90543
  365.5      0.002741    151.59190   358.24506
  349.3      0.002860    151.50246   344.23029
  333.5      0.002986    151.41287   326.85562
  308.7      0.003228    151.32317   307.70383
  288.4      0.003460    151.23337   288.35873
  265.7      0.00376     151.14348   270.03540
  252.4      0.00396     151.05347   253.59686
  235.1      0.00427     150.96336   239.49609
  219.8      0.00457     150.87321   227.88719
  203.1      0.00496     150.78296   218.73241
  203.3      0.00489     150.69258   211.85069
  189.0      0.00533     150.60214   206.96289
  187.2      0.00533     150.51163   203.88593
  189.5      0.00525     150.42107   202.41695
  185.2      0.00541     150.33037   202.42947
  184.4      0.00541     150.23967   203.89514
  187.1      0.00533     150.14886   206.71663
  193.9      0.00518     150.05800   211.22980
  209.1      0.00476     149.96713   217.40509
  211.8      0.00469     149.87617   225.44827
  229.0      0.00439     149.78520   235.51704
  241.8      0.00416     149.69414   247.69185
  255.5      0.00391     149.60310   261.97659
  263.7      0.00381     149.51195   278.23685
  280.9      0.00354     149.42085   296.03906
  298.7      0.003341    149.32968   314.77090
  316.4      0.003156    149.23853   333.56616
  343.1      0.002922    149.14734   351.46194
  352.9      0.002829    149.05611   367.63742
  362.1      0.002770    148.96489   381.67221
  372.3      0.002685    148.87366   393.44958
  384.1      0.002603    148.78247   403.30963
  394.3      0.002525    148.69124   411.49747
  408.5      0.002451    148.60005   417.97040
  414.2      0.002403    148.50887   422.36206
  411.0      0.002427    148.41769   424.08350
  416.2      0.002403    148.32655   422.62759
  412.4      0.002427    148.23540   417.67706
  394.7      0.002525    148.14427   409.57635
  390.4      0.002551    148.05324   398.91528
  383.6      0.002603    147.96222   386.62476
  361.9      0.002770    147.87122   373.08435
  358.6      0.002799    147.78030   358.21878
  344.3      0.002891    147.68942   342.28818
  329.1      0.003052    147.59859   325.55310
  320.8      0.003121    147.50780   308.80051
  305.5      0.003265    147.41711   293.03656
  289.3      0.003460    147.32649   278.91684
  263.5      0.00381     147.23592   267.10870
  253.2      0.00396     147.14546   258.01608
  242.4      0.00411     147.05502   251.94807
  234.7      0.00427     146.96472   249.08415
  228.4      0.00439     146.87453   249.51331
  227.7      0.00439     146.78439   253.25110
  237.4      0.00422     146.69441   260.13666
  256.1      0.00391     146.60445   269.74734
  276.4      0.00363     146.51466   281.47925
  283.6      0.00354     146.42494   294.38531
  300.3      0.003341    146.33540   307.07764
  312.1      0.003192    146.24597   317.77884
  310.3      0.003228    146.15665   324.62167
  313.5      0.003192    146.06744   326.17776
  319.8      0.003121    145.97841   321.99377
  312.5      0.003192    145.88953   312.72531
  307.2      0.003265    145.80074   299.78247
  293.0      0.003420    145.71213   284.82187
  270.7      0.00367     145.62367   269.23706
  250.4      0.00401     145.53537   254.58475
  238.2      0.00422     145.44725   241.54790
  226.4      0.00444     145.35930   230.68803
  216.7      0.00463     145.27150   222.33470
  214.4      0.00469     145.18391   216.50075
  192.6      0.00518     145.09651   213.09477
  198.4      0.00503     145.00925   211.73387
  204.6      0.00489     144.92223   212.31299
  210.8      0.00476     144.83539   214.23103
  226.1      0.00444     144.74876   216.92595
  221.3      0.00450     144.66237   219.74403
  225.1      0.00444     144.57611   222.08458
  230.8      0.00433     144.49014   223.62895
  224.0      0.00444     144.40437   224.08720
  218.3      0.00457     144.31883   223.74086
  223.5      0.00444     144.23347   222.78177
  234.3      0.00427     144.14841   221.41611
  235.0      0.00427     144.06360   219.93887
  226.2      0.00444     143.97899   218.65407
  219.5      0.00457     143.89470   218.06985
  224.7      0.00444     143.81058   218.82153
  223.0      0.00450     143.72679   221.56409
  213.2      0.00469     143.64320   226.87460
  222.4      0.00450     143.55992   235.19083
  231.2      0.00433     143.47691   246.76093
  239.4      0.00416     143.39420   261.58801
  269.7      0.00372     143.31177   279.36377
  291.4      0.003420    143.22960   299.36584
  296.6      0.003380    143.14774   320.43216
  307.9      0.003265    143.06618   340.78500
  322.1      0.003121    142.98494   358.22928
  347.9      0.002860    142.90396   370.41110
  358.6      0.002799    142.82336   375.89685
  356.9      0.002799    142.74301   374.55695
  358.1      0.002799    142.66306   367.85242
  354.9      0.002829    142.58344   357.78445
  345.6      0.002891    142.50410   346.18253
  331.8      0.003019    142.42509   334.27151
  327.1      0.003052    142.34644   322.52930
  318.3      0.003156    142.26816   310.85403
  306.6      0.003265    142.19020   299.09360
  297.3      0.003380    142.11266   287.31393
  289.1      0.003460    142.03546   275.99405
  283.8      0.00354     141.95854   265.91202
  267.1      0.00376     141.88213   257.79608
  248.8      0.00401     141.80600   252.29405
  254.6      0.00391     141.73032   249.80466
  248.3      0.00401     141.65498   250.50658
  256.0      0.00391     141.58008   254.37878
  266.3      0.00376     141.50549   261.12463
  273.0      0.00367     141.43138   270.31805
  276.8      0.00363     141.35768   281.22394
  290.0      0.003460    141.28432   292.90479
  295.3      0.003380    141.21144   304.17163
  307.0      0.003265    141.13899   313.67349
  328.8      0.003052    141.06694   319.74124
  344.0      0.002922    140.99530   320.95737
  342.8      0.002922    140.92412   316.70325
  340.0      0.002954    140.85336   307.54462
  319.3      0.003121    140.78317   294.86072
  295.0      0.003380    140.71329   280.68262
  282.3      0.00354     140.64392   266.79306
  263.0      0.00381     140.57501   254.51225
  256.3      0.00391     140.50656   244.53345
  236.5      0.00422     140.43857   237.65002
  224.3      0.00444     140.37103   233.74843
  229.0      0.00439     140.30405   232.60689
  238.8      0.00416     140.23755   233.72511
  249.5      0.00401     140.17143   236.37093
  235.8      0.00422     140.10591   239.65868
  234.5      0.00427     140.04086   242.73430
  248.8      0.00401     139.97632   245.05719
  244.0      0.00411     139.91226   246.59143
  245.8      0.00406     139.84877   247.71780
  255.0      0.00391     139.78575   248.98134
  265.3      0.00376     139.72330   250.77585
  267.5      0.00372     139.66136   253.40068
  264.8      0.00376     139.59996   256.96432
  264.0      0.00381     139.53906   261.41330
  273.3      0.00367     139.47871   266.52811
  278.1      0.00359     139.41895   271.78439
  278.8      0.00359     139.35971   277.39462
  272.6      0.00367     139.30099   283.10550
  274.3      0.00363     139.24290   289.03711
  292.1      0.003420    139.18538   295.25006
  304.8      0.003265    139.12843   301.58386
  304.1      0.003303    139.07204   307.54987
  308.3      0.003228    139.01622   312.41144
  306.6      0.003265    138.96097   315.41751
  306.3      0.003265    138.90636   316.10004
  323.1      0.003086    138.85231   314.59830
  322.9      0.003086    138.79887   311.24350
  313.1      0.003192    138.74603   306.76489
  299.9      0.003341    138.69383   301.74203
  298.6      0.003341    138.64218   296.46036
  296.9      0.003380    138.59117   291.28760
  291.1      0.003420    138.54083   286.53802
  287.4      0.003460    138.49107   282.36993
  269.1      0.00372     138.44199   278.67456
  266.4      0.00376     138.39349   274.99512
  269.7      0.00372     138.34567   270.74329
  263.4      0.00381     138.29846   265.56195
  265.2      0.00376     138.25195   259.57043
  251.4      0.00396     138.20602   253.28085
  251.7      0.00396     138.16083   247.35307
  244.5      0.00411     138.11624   242.14922
  239.7      0.00416     138.07234   237.89087
  235.0      0.00427     138.02911   234.49605
  242.2      0.00411     137.98656   231.89510
  234.0      0.00427     137.94469   229.79678
  224.8      0.00444     137.90353   228.04776
  232.5      0.00433     137.86307   226.59602
  232.8      0.00427     137.82323   225.38512
  230.0      0.00433     137.78412   224.35461
  230.3      0.00433     137.74577   223.22020
  239.1      0.00416     137.70804   221.84856
  237.8      0.00422     137.67104   220.20462
  235.6      0.00427     137.63483   218.44514
  225.8      0.00444     137.59924   216.84801
  226.6      0.00439     137.56444   215.68561
  232.9      0.00427     137.53035   215.32753
  236.6      0.00422     137.49696   216.00984
  228.4      0.00439     137.46434   217.97397
  224.2      0.00444     137.43246   221.46434
  228.4      0.00439     137.40129   226.45135
  247.2      0.00406     137.37091   233.02679
  261.9      0.00381     137.34129   241.01947
  260.7      0.00386     137.31238   250.43021
  268.0      0.00372     137.28429   261.21179
  286.2      0.003501    137.25690   273.06909
  289.5      0.003460    137.23030   285.91083
  324.8      0.003086    137.20445   299.47208
  333.0      0.003019    137.17943   313.34985
  346.8      0.002891    137.15515   326.75183
  360.6      0.002770    137.13168   338.78137
  365.8      0.002741    137.10898   348.33163
  374.1      0.002685    137.08707   354.90787
  378.9      0.002630    137.06593   358.11588
  383.1      0.002603    137.04562   358.57172
  389.4      0.002577    137.02612   357.38950
  387.7      0.002577    137.00740   355.91299
  384.9      0.002603    136.98949   355.26141
  366.2      0.002741    136.97244   356.13907
  373.5      0.002685    136.95613   358.52722
  386.2      0.002577    136.94070   361.93408
  393.0      0.002551    136.92604   365.64645
  389.3      0.002577    136.91225   369.12286
  388.5      0.002577    136.89926   372.21591
  403.8      0.002475    136.88712   375.01520
  400.6      0.002500    136.87582   377.47745
  404.4      0.002475    136.86539   379.07089
  405.1      0.002475    136.85579   378.75290
  409.4      0.002451    136.84700   375.28412
  405.2      0.002475    136.83908   367.90039
  388.9      0.002577    136.83202   356.82413
  368.7      0.002713    136.82576   343.27399
  359.0      0.002799    136.82045   328.98938
  335.7      0.002986    136.81596   315.71841
  309.5      0.003228    136.81232   304.76279
  297.8      0.003341    136.80960   297.14301
  303.6      0.003303    136.80769   293.21997
  292.8      0.003420    136.80670   293.31082
  294.1      0.003420    136.80655   297.23294
  304.9      0.003265    136.80731   304.50299
  319.6      0.003121    136.80894   314.24243
  329.9      0.003019    136.81145   325.25531
  352.7      0.002829    136.81487   336.19962
  359.5      0.002770    136.81917   345.89755
  370.2      0.002713    136.82436   353.68585
  376.5      0.002657    136.83044   359.36667
  378.8      0.002630    136.83746   363.35443
  381.1      0.002630    136.84535   366.25504
  382.3      0.002603    136.85416   368.64343
  371.6      0.002685    136.86386   370.97324
  364.4      0.002741    136.87448   373.42090
  357.2      0.002799    136.88600   375.48651
  347.9      0.002860    136.89844   376.32565
  354.7      0.002829    136.91182   374.47809
  359.5      0.002770    136.92612   368.50021
  344.8      0.002891    136.94133   357.74960
  335.5      0.002986    136.95744   342.66376
  326.3      0.003052    136.97449   324.80246
  313.6      0.003192    136.99248   305.79089
  290.4      0.003460    137.01137   287.25491
  264.1      0.00376     137.03123   270.57184
  256.9      0.00391     137.05202   256.49588
  248.7      0.00401     137.07379   245.50389
  247.0      0.00406     137.09639   237.81084
  234.8      0.00427     137.12000   233.36314
  235.0      0.00427     137.14455   231.96204
  228.3      0.00439     137.17004   233.29257
  232.1      0.00433     137.19643   236.76601
  238.9      0.00416     137.22382   241.73923
  246.7      0.00406     137.25215   247.51720
  259.4      0.00386     137.28145   253.35320
  245.2      0.00406     137.31166   258.35391
  254.0      0.00396     137.34283   262.06052
  263.8      0.00381     137.37500   264.42087
  275.6      0.00363     137.40807   265.94855
  262.3      0.00381     137.44214   267.44247
  264.1      0.00376     137.47716   269.82565
  273.9      0.00367     137.51314   273.16830
  282.2      0.00354     137.55009   277.72177
  289.5      0.003460    137.58792   283.06406
  303.2      0.003303    137.62683   288.69409
  308.0      0.003228    137.66667   293.86349
  304.3      0.003303    137.70747   297.83627
  312.1      0.003192    137.74922   299.85321
  322.4      0.003086    137.79198   299.26117
  312.2      0.003192    137.83565   295.74295
  306.9      0.003265    137.88031   289.66962
  297.7      0.003341    137.92595   282.04724
  285.0      0.003501    137.97256   274.26349
  283.3      0.00354     138.02017   267.40646
  276.6      0.00363     138.06871   262.56677
  259.4      0.00386     138.11826   260.42728
  260.6      0.00386     138.16875   261.40240
  265.9      0.00376     138.22021   265.61368
  252.7      0.00396     138.27269   272.88968
  275.5      0.00363     138.32610   282.74536
  287.3      0.003501    138.38049   294.34958
  291.6      0.003420    138.43585   306.48529
  296.4      0.003380    138.49223   317.32422
  314.6      0.003192    138.54958   325.51013
  314.4      0.003192    138.60785   329.78027
  322.2      0.003086    138.66716   329.71777
  316.5      0.003156    138.72739   325.84647
  319.3      0.003121    138.78864   319.10080
  324.6      0.003086    138.85081   310.50394
  304.9      0.003265    138.91403   301.04398
  295.2      0.003380    138.97816   291.66888
  306.4      0.003265    139.04332   283.20770
  284.7      0.003501    139.10941   276.43332
  275.0      0.00363     139.17648   271.73212
  267.8      0.00372     139.24455   269.32727
  261.6      0.00381     139.31357   269.27313
  269.9      0.00372     139.38353   271.49796
  261.7      0.00381     139.45450   275.85275
  272.5      0.00367     139.52644   281.74887
  283.8      0.00354     139.59935   288.56906
  286.6      0.003501    139.67322   295.46155
  294.4      0.003380    139.74805   301.66895
  303.1      0.003303    139.82385   306.73102
  304.4      0.003303    139.90062   310.72095
  320.7      0.003121    139.97838   314.33176
  323.0      0.003086    140.05705   318.86752
  311.3      0.003228    140.13672   325.10242
  335.6      0.002986    140.21736   334.14340
  348.9      0.002860    140.29890   346.26941
  361.2      0.002770    140.38145   361.44321
  374.5      0.002657    140.46489   379.04492
  395.3      0.002525    140.54939   398.26389
  418.6      0.002380    140.63477   418.07455
  421.9      0.002380    140.72112   437.45728
  433.6      0.002311    140.80841   454.98929
  458.4      0.002184    140.89664   469.08231
  466.7      0.002143    140.98584   478.24478
  475.0      0.002104    141.07596   481.59683
  474.3      0.002104    141.16707   479.14719
  460.6      0.002163    141.25903   471.59427
  456.4      0.002184    141.35197   459.76569
  440.2      0.002268    141.44585   444.63092
  419.0      0.002380    141.54068   427.17691
  399.8      0.002500    141.63641   408.45358
  385.6      0.002603    141.73306   389.41873
  364.4      0.002741    141.83066   370.64429
  344.2      0.002891    141.92917   352.34476
  325.5      0.003086    142.02858   334.57507
  326.3      0.003052    142.12894   317.46741
  299.1      0.003341    142.23018   301.33862
  278.4      0.00359     142.33237   286.46576
  269.2      0.00372     142.43541   273.01736
  250.0      0.00401     142.53943   261.11469
  245.3      0.00406     142.64429   250.80647
  242.1      0.00411     142.75009   242.02480
  238.9      0.00416     142.85672   234.65274
  226.2      0.00444     142.96428   228.36278
  219.0      0.00457     143.07277   222.76144
  232.3      0.00433     143.18205   217.62466
  220.1      0.00457     143.29231   212.95268
  213.9      0.00469     143.40335   208.72722
  206.2      0.00482     143.51537   205.26360
  204.0      0.00489     143.62819   202.78847
  203.3      0.00489     143.74191   201.17702
  201.1      0.00496     143.85646   200.59100
  196.9      0.00510     143.97183   201.02286
  209.7      0.00476     144.08817   202.55412
  210.0      0.00476     144.20525   204.96475
  214.8      0.00463     144.32324   208.22540
  221.6      0.00450     144.44205   212.17142
  236.4      0.00422     144.56171   216.70961
  226.7      0.00439     144.68216   221.83981
  233.0      0.00427     144.80344   227.65875
  230.8      0.00433     144.92560   234.49306
  242.1      0.00411     145.04851   242.48753
  279.9      0.00359     145.17232   251.72076
  285.7      0.003501    145.29683   262.09360
  304.0      0.003303    145.42223   273.31436
  313.4      0.003192    145.54839   284.90451
  313.7      0.003192    145.67537   296.12903
  332.0      0.003019    145.80309   305.88782
  342.3      0.002922    145.93161   313.07239
  344.6      0.002891    146.06096   316.58237
  340.9      0.002922    146.19102   316.00769
  351.2      0.002860    146.32188   311.86017
  348.0      0.002860    146.45351   305.04721
  332.3      0.003019    146.58589   296.77426
  321.1      0.003121    146.71898   288.13943
  316.4      0.003156    146.85287   280.19574
  299.7      0.003341    146.98744   273.90530
  295.0      0.003380    147.12277   270.12988
  288.8      0.003460    147.25887   269.47720
  288.6      0.003460    147.39560   272.53577
  303.5      0.003303    147.53308   279.37384
  301.8      0.003303    147.67130   289.81665
  316.6      0.003156    147.81023   303.32321
  344.9      0.002891    147.94980   318.94104
  365.7      0.002741    148.09009   335.27341
  374.5      0.002657    148.23105   350.49350
  397.3      0.002525    148.37271   363.05777
  405.1      0.002475    148.51503   371.77423
  405.4      0.002475    148.65799   376.42371
  417.3      0.002403    148.80165   377.47787
  412.6      0.002427    148.94588   375.45303
  403.9      0.002475    149.09084   370.80591
  402.2      0.002475    149.23637   364.11353
  399.0      0.002500    149.38252   356.41678
  386.3      0.002577    149.52931   349.15558
  376.6      0.002657    149.67674   343.82513
  372.9      0.002685    149.82480   341.59265
  354.3      0.002829    149.97336   343.12897
  367.6      0.002713    150.12259   348.50186
  363.9      0.002741    150.27235   357.26917
  367.2      0.002713    150.42271   368.71725
  379.0      0.002630    150.57364   381.93640
  414.8      0.002403    150.72508   396.00519
  418.6      0.002380    150.87714   410.18234
  419.5      0.002380    151.02968   423.33344
  447.8      0.002225    151.18282   433.78503
  451.6      0.002204    151.33644   439.70081
  454.4      0.002204    151.49066   439.75015
  447.7      0.002225    151.64526   433.96790
  449.0      0.002225    151.80040   423.95737
  430.9      0.002311    151.95605   412.11624
  421.7      0.002380    152.11218   400.70932
  416.0      0.002403    152.26881   391.76495
  391.3      0.002551    152.42584   386.65906
  388.1      0.002577    152.58342   386.32974
  415.4      0.002403    152.74136   391.20117
  429.8      0.002334    152.89980   401.27301
  441.6      0.002268    153.05862   415.93088
  462.9      0.002163    153.21788   434.03180
  489.7      0.002047    153.37758   454.05304
  516.5      0.001941    153.53763   474.45886
  530.4      0.001890    153.69812   493.74179
  546.2      0.001826    153.85895   510.78671
  555.0      0.001795    154.02020   524.88977
  584.8      0.001708    154.18172   535.95648
  584.1      0.001708    154.34373   544.42175
  580.5      0.001722    154.50597   550.99738
  568.3      0.001765    154.66858   556.59668
  582.6      0.001722    154.83151   561.90082
  592.4      0.001694    154.99474   567.22864
  590.8      0.001694    155.15836   572.25610
  590.6      0.001694    155.32219   575.67236
  583.4      0.001708    155.48636   575.56580
  575.7      0.001736    155.65074   570.02734
  572.0      0.001751    155.81532   558.45679
  545.9      0.001826    155.98032   541.70129
  524.7      0.001907    156.14542   521.63989
  512.5      0.001958    156.31084   500.46674
  503.3      0.001993    156.47641   479.98834
  491.2      0.002029    156.64227   461.67093
  464.0      0.002163    156.80826   446.34061
  460.3      0.002163    156.97449   434.17484
  449.6      0.002225    157.14079   424.77081
  427.0      0.002334    157.30734   417.29581
  414.3      0.002403    157.47401   410.77899
  406.1      0.002451    157.64084   404.40305
  385.9      0.002603    157.80782   398.15002
  371.8      0.002685    157.97490   392.35037
  364.6      0.002741    158.14206   387.84940
  356.9      0.002799    158.30933   385.22574
  365.8      0.002741    158.47670   384.42578
  359.6      0.002770    158.64410   384.89847
  354.4      0.002829    158.81158   385.54810
  339.7      0.002954    158.97917   384.99292
  325.6      0.003086    159.14668   381.94760
  332.4      0.003019    159.31432   375.55557
  329.2      0.003052    159.48192   365.83789
  314.1      0.003192    159.64952   353.64453
  288.9      0.003460    159.81709   340.39343
  285.2      0.003501    159.98465   327.62836
  266.5      0.00376     160.15219   316.67114
  273.4      0.00367     160.31964   308.49561
  259.7      0.00386     160.48709   303.73047
  267.5      0.00372     160.65437   302.73621
  278.4      0.00359     160.82169   305.62457
  300.7      0.003341    160.98880   312.29251
  291.0      0.003420    161.15585   322.38937
  299.9      0.003341    161.32274   335.30042
  321.2      0.003121    161.48950   350.13397
  348.0      0.002860    161.65613   365.90710
  358.9      0.002799    161.82253   381.83865
  370.7      0.002685    161.98885   397.62286
  395.5      0.002525    162.15489   413.67358
  420.4      0.002380    162.32080   430.54965
  436.7      0.002289    162.48642   448.37964
  444.5      0.002246    162.65184   466.46075
  468.4      0.002143    162.81700   483.13550
  489.2      0.002047    162.98186   496.11456
  480.0      0.002085    163.14653   503.33405
  491.4      0.002029    163.31082   503.96793
  488.2      0.002047    163.47490   498.80966
  476.0      0.002104    163.63860   489.69226
  461.9      0.002163    163.80206   478.54605
  456.7      0.002184    163.96507   466.73767
  443.6      0.002246    164.12773   454.85376
  428.4      0.002334    164.29012   442.76813
  405.2      0.002475    164.45201   430.16226
  390.1      0.002551    164.61359   416.82300
  368.4      0.002713    164.77470   403.08032
  358.7      0.002799    164.93542   389.52393
  331.6      0.003019    165.09567   376.59219
  334.4      0.002986    165.25549   364.74429
  332.8      0.003019    165.41478   353.92603
  317.6      0.003156    165.57358   344.06763
  320.9      0.003121    165.73192   335.12796
  311.3      0.003228    165.88972   327.17545
  293.6      0.003420    166.04706   320.30515
  294.0      0.003420    166.20380   314.58102
  294.3      0.003380    166.36000   309.98389
  273.6      0.00367     166.51563   306.44763
  271.0      0.00367     166.67068   303.93137
  270.8      0.00367     166.82507   302.61374
  278.7      0.00359     166.97884   302.81924
  272.0      0.00367     167.13200   304.99283
  276.9      0.00363     167.28452   309.57364
  302.7      0.003303    167.43637   316.90091
  301.0      0.003303    167.58754   327.18359
  315.9      0.003156    167.73804   340.04013
  323.7      0.003086    167.88780   355.90677
  345.6      0.002891    168.03680   373.89413
  365.4      0.002741    168.18513   392.96030
  388.3      0.002577    168.33264   411.77475
  398.6      0.002500    168.47945   428.50687
  412.9      0.002427    168.62541   441.49295
  432.8      0.002311    168.77065   449.57825
  443.1      0.002246    168.91493   452.34482
  455.5      0.002204    169.05853   450.16214
  440.3      0.002268    169.20119   443.79608
  438.7      0.002289    169.34297   433.97061
  427.5      0.002334    169.48393   421.18713
  411.4      0.002427    169.62393   405.92911
  389.2      0.002577    169.76309   388.98087
  375.1      0.002657    169.90129   371.42749
  347.9      0.002860    170.03856   354.40936
  338.8      0.002954    170.17484   339.02283
  319.1      0.003121    170.31020   325.91385
  299.4      0.003341    170.44449   315.50623
  286.8      0.003501    170.57779   307.99051
  294.6      0.003380    170.71014   303.36624
  298.5      0.003341    170.84134   301.45416
  301.4      0.003303    170.97160   301.93002
  297.2      0.003380    171.10071   304.25314
  290.6      0.003460    171.22878   307.66040
  298.4      0.003341    171.35570   311.00977
  317.3      0.003156    171.48151   313.23697
  298.6      0.003341    171.60623   313.23813
  306.4      0.003265    171.72975   310.66702
  296.8      0.003380    171.85216   305.62396
  288.7      0.003460    171.97331   298.44791
  286.5      0.003501    172.09332   289.95425
  268.4      0.00372     172.21208   281.03409
  270.7      0.00367     172.32967   272.53757
  268.6      0.00372     172.44592   265.21054
  252.9      0.00396     172.56096   259.61566
  250.8      0.00401     172.67474   256.09311
  244.6      0.00411     172.78716   254.76872
  245.0      0.00406     172.89838   255.62000
  241.8      0.00411     173.00816   258.43924
  253.7      0.00396     173.11665   262.84073
  257.1      0.00391     173.22377   268.25061
  262.9      0.00381     173.32953   273.83337
  257.8      0.00386     173.43385   278.67883
  264.1      0.00376     173.53679   281.87436
  269.5      0.00372     173.63834   282.91592
  273.8      0.00367     173.73836   281.79959
  286.7      0.003501    173.83704   278.94305
  284.5      0.003501    173.93419   275.06534
  266.9      0.00376     174.02985   270.95358
  266.8      0.00376     174.12396   267.35266
  270.1      0.00372     174.21664   264.94214
  272.0      0.00367     174.30774   264.25238
  264.3      0.00376     174.39729   265.61807
  290.2      0.003460    174.48528   269.18192
  286.1      0.003501    174.57167   274.97192
  293.9      0.003420    174.65646   282.83948
  286.8      0.003501    174.73961   292.36847
  305.6      0.003265    174.82124   303.08978
  315.5      0.003156    174.90111   314.23224
  328.4      0.003052    174.97934   324.64420
  338.2      0.002954    175.05594   332.86331
  345.6      0.002891    175.13078   337.52139
  350.9      0.002860    175.20398   337.98978
  334.8      0.002986    175.27539   334.70993
  325.2      0.003086    175.34511   328.84125
  325.5      0.003086    175.41306   321.90033
  327.4      0.003052    175.47923   315.31085
  318.7      0.003121    175.54361   310.20792
  302.6      0.003303    175.60617   307.39865
  309.0      0.003228    175.66698   307.35522
  305.3      0.003265    175.72588   310.20346
  306.2      0.003265    175.78299   315.73050
  316.6      0.003156    175.83818   323.43146
  327.9      0.003052    175.89157   332.60748
  332.3      0.003019    175.94301   342.53494
  336.7      0.002986    175.99257   352.34305
  350.5      0.002860    176.04019   361.35266
  377.9      0.002657    176.08591   368.92938
  381.8      0.002630    176.12965   374.68405
  394.1      0.002525    176.17139   378.39841
  400.5      0.002500    176.21120   379.84641
  387.4      0.002577    176.24898   378.73575
  384.2      0.002603    176.28481   374.80328
  378.1      0.002657    176.31856   368.14978
  367.0      0.002713    176.35025   359.51611
  358.3      0.002799    176.37997   350.03311
  348.2      0.002860    176.40756   340.92535
  341.1      0.002922    176.43311   333.25534
  331.4      0.003019    176.45653   327.64954
  315.8      0.003156    176.47789   324.60965
  327.7      0.003052    176.49707   324.24689
  319.0      0.003121    176.51418   326.35947
  310.9      0.003228    176.52911   330.41867
  310.3      0.003228    176.54189   335.63129
  312.6      0.003192    176.55247   341.21927
  319.0      0.003121    176.56088   346.65366
  326.9      0.003052    176.56708   351.73737
  342.8      0.002922    176.57106   356.29544
  354.1      0.002829    176.57285   359.90533
  346.5      0.002891    176.57239   361.89172
  352.4      0.002829    176.56970   361.66135
  367.3      0.002713    176.56470   359.09131
  371.1      0.002685    176.55743   354.56915
  351.5      0.002860    176.54790   348.68842
  352.4      0.002829    176.53607   341.86810
  341.8      0.002922    176.52191   334.33282
  329.1      0.003052    176.50543   326.10568
  334.0      0.002986    176.48665   317.63358
  326.9      0.003052    176.46547   309.15472
  321.8      0.003121    176.44199   300.89301
  316.6      0.003156    176.41608   293.03268
  309.5      0.003228    176.38782   285.67178
  283.4      0.00354     176.35718   278.92706
  271.8      0.00367     176.32413   273.08475
  277.6      0.00359     176.28871   268.49442
  259.5      0.00386     176.25079   265.45105
  253.4      0.00396     176.21049   264.10672
  260.3      0.00386     176.16774   264.55402
  259.1      0.00386     176.12257   266.82220
  271.0      0.00367     176.07489   270.87952
  275.4      0.00363     176.02480   276.60962
  286.3      0.003501    175.97217   283.78403
  291.6      0.003420    175.91710   291.67725
  290.0      0.003460    175.85950   300.71600
  300.9      0.003341    175.79941   310.13168
  309.3      0.003228    175.73680   319.58240
  323.7      0.003086    175.67169   328.77280
  329.6      0.003019    175.60403   337.55231
  342.9      0.002922    175.53381   345.75397
  349.3      0.002860    175.46111   353.38879
  358.7      0.002799    175.38582   360.17023
  365.1      0.002741    175.30795   365.58133
  370.5      0.002713    175.22754   368.82745
  386.3      0.002577    175.14456   369.07581
  359.2      0.002770    175.05899   366.05243
  355.1      0.002829    174.97086   360.07697
  363.0      0.002741    174.88011   352.07648
  347.4      0.002891    174.78676   343.16885
  339.3      0.002954    174.69080   334.27081
  334.6      0.002986    174.59224   325.83948
  321.5      0.003121    174.49110   317.89917
  325.9      0.003052    174.38733   310.05017
  308.3      0.003228    174.28090   301.96170
  291.2      0.003420    174.17191   293.49380
  299.6      0.003341    174.06023   284.86105
  283.4      0.00354     173.94595   276.48834
  268.3      0.00372     173.82898   268.88184
  265.7      0.00376     173.70947   262.40988
  261.1      0.00381     173.58719   257.25418
  264.0      0.00381     173.46237   253.44319
  255.4      0.00391     173.33488   250.89540
  247.3      0.00406     173.20467   249.45074
  254.2      0.00396     173.07193   248.88608
  255.6      0.00391     172.93640   248.89291
  251.9      0.00396     172.79834   249.17349
  250.8      0.00401     172.65750   249.45390
  250.2      0.00401     172.51410   249.63971
  238.1      0.00422     172.36803   249.80989
  255.0      0.00391     172.21927   250.17030
  262.4      0.00381     172.06792   250.81181
  258.8      0.00386     171.91383   252.03287
  254.7      0.00391     171.75714   253.63478
  253.6      0.00396     171.59776   255.22409
  252.4      0.00396     171.43579   256.44763
  246.3      0.00406     171.27109   256.96857
  249.7      0.00401     171.10382   256.58145
  243.1      0.00411     170.93385   255.32712
  244.5      0.00411     170.76129   253.32683
  251.4      0.00396     170.58614   250.81781
  239.8      0.00416     170.40823   247.97025
  243.2      0.00411     170.22780   245.02931
  255.1      0.00391     170.04469   242.45677
  251.5      0.00396     169.85902   240.64917
  245.4      0.00406     169.67064   239.84413
  259.8      0.00386     169.47972   240.46758
  262.2      0.00381     169.28625   242.58795
  258.1      0.00386     169.09009   246.12167
  263.0      0.00381     168.89143   251.19104
  276.4      0.00363     168.69012   257.74139
  269.8      0.00372     168.48631   265.83795
  278.7      0.00359     168.27985   275.65033
  295.6      0.003380    168.07092   287.46866
  308.9      0.003228    167.85938   301.53775
  328.4      0.003052    167.64540   317.77679
  341.3      0.002922    167.42886   335.91992
  360.6      0.002770    167.20976   355.25052
  386.0      0.002603    166.98822   374.41327
  417.9      0.002403    166.76411   392.00079
  425.3      0.002356    166.53761   406.58536
  435.7      0.002289    166.30856   416.50067
  427.6      0.002334    166.07713   421.10336
  448.0      0.002225    165.84320   420.46033
  436.4      0.002289    165.60690   415.35541
  415.3      0.002403    165.36823   406.80527
  400.7      0.002500    165.12706   395.61139
  381.6      0.002630    164.88361   383.06424
  367.0      0.002713    164.63768   370.13760
  362.9      0.002741    164.38951   357.73288
  346.9      0.002891    164.13892   346.61954
  331.8      0.003019    163.88609   337.03317
  326.6      0.003052    163.63097   328.81625
  328.1      0.003052    163.37350   321.69342
  320.0      0.003121    163.11385   315.50647
  312.9      0.003192    162.85185   310.24948
  309.3      0.003228    162.58778   305.95166
  293.7      0.003420    162.32135   302.49200
  297.6      0.003341    162.05292   299.71429
  301.0      0.003341    161.78217   297.49231
  289.9      0.003460    161.50943   295.86676
  298.8      0.003341    161.23456   295.08084
  297.7      0.003341    160.95753   295.51630
  292.1      0.003420    160.67850   297.35260
  308.0      0.003228    160.39734   301.24536
  324.4      0.003086    160.11430   307.08075
  325.3      0.003086    159.82915   314.76855
  338.2      0.002954    159.54214   324.05298
  355.1      0.002829    159.25316   334.39374
  357.1      0.002799    158.96231   344.92221
  357.0      0.002799    158.66963   354.52795
  364.9      0.002741    158.37497   362.08078
  385.8      0.002603    158.07863   366.73447
  395.7      0.002525    157.78040   368.23355
  393.1      0.002551    157.48048   366.97824
  387.5      0.002577    157.17879   363.76944
  372.9      0.002685    156.87546   359.32617
  361.8      0.002770    156.57056   354.03485
  360.7      0.002770    156.26385   347.96716
  344.1      0.002891    155.95570   340.98920
  326.6      0.003052    155.64590   332.83734
  316.5      0.003156    155.33466   323.23538
  304.4      0.003303    155.02184   312.12674
  296.8      0.003380    154.70775   299.88464
  284.2      0.003501    154.39209   287.26080
  279.1      0.00359     154.07521   275.14291
  271.0      0.00367     153.75697   264.28525
  254.9      0.00391     153.43738   255.19775
  243.4      0.00411     153.11664   248.16299
  251.8      0.00396     152.79459   243.26669
  248.2      0.00401     152.47150   240.43230
  241.1      0.00416     152.14717   239.43962
  249.5      0.00401     151.82190   239.95753
  241.9      0.00411     151.49551   241.54134
  250.4      0.00401     151.16823   243.91080
  252.8      0.00396     150.84006   246.68582
  253.7      0.00396     150.51086   249.57887
  257.6      0.00386     150.18097   252.27711
  252.0      0.00396     149.85019   254.43286
  251.9      0.00396     149.51874   255.78529
  264.9      0.00376     149.18651   256.31500
  253.8      0.00396     148.85381   256.25122
  260.2      0.00386     148.52049   255.91211
  262.1      0.00381     148.18657   255.53552
  263.5      0.00381     147.85228   255.21593
  263.5      0.00381     147.51743   254.92918
  262.4      0.00381     147.18237   254.59935
  268.3      0.00372     146.84691   254.16331
  269.2      0.00372     146.51131   253.62802
  260.6      0.00386     146.17542   253.09940
  246.6      0.00406     145.83951   252.77275
  259.0      0.00386     145.50357   252.89272
  266.4      0.00376     145.16748   253.73714
  259.3      0.00386     144.83160   255.64410
  269.8      0.00372     144.49573   259.00635
  282.2      0.00354     144.16016   264.16623
  289.1      0.003460    143.82475   271.38174
  286.0      0.003501    143.48976   280.58130
  287.9      0.003460    143.15506   291.38315
  317.9      0.003156    142.82097   303.04010
  322.8      0.003086    142.48741   314.50967
  322.7      0.003086    142.15428   324.68594
  323.6      0.003086    141.82204   332.76071
  337.1      0.002954    141.49037   338.49619
  342.5      0.002922    141.15967   342.20535
  345.9      0.002891    140.82974   344.47403
  340.9      0.002922    140.50090   345.89798
  360.3      0.002770    140.17316   346.97275
  361.2      0.002770    139.84641   348.02231
  342.6      0.002922    139.52097   349.09085
  356.6      0.002799    139.19673   349.88318
  370.5      0.002713    138.87396   350.15051
  366.9      0.002713    138.55257   349.57605
  343.8      0.002922    138.23280   347.97906
  339.8      0.002954    137.91460   345.16577
  343.7      0.002922    137.59818   340.96750
  339.6      0.002954    137.28362   335.43521
  320.1      0.003121    136.97081   329.01309
  308.5      0.003228    136.66008   322.51117
  310.9      0.003228    136.35135   316.86423
  309.9      0.003228    136.04489   312.83081
  296.8      0.003380    135.74057   310.77557
  299.2      0.003341    135.43874   310.57584
  311.1      0.003228    135.13922   311.64368
  322.1      0.003121    134.84238   313.09320
  313.5      0.003192    134.54819   314.06061
  311.4      0.003228    134.25667   314.04959
  308.4      0.003228    133.96808   313.07336
  306.3      0.003265    133.68234   311.51971
  311.2      0.003228    133.39977   309.89175
  297.2      0.003380    133.12022   308.60632
  295.6      0.003380    132.84410   307.93713
  298.1      0.003341    132.57135   308.09100
  291.5      0.003420    132.30197   309.15851
  292.4      0.003420    132.03630   311.73938
  278.4      0.00359     131.77425   315.81192
  294.8      0.003380    131.51614   321.14413
  298.2      0.003341    131.26186   327.05099
  289.2      0.003460    131.01172   332.58487
  299.1      0.003341    130.76567   336.97104
  263.6     .            .           .
_pd_meas_number_of_points              4701
_pd_proc_number_of_points              4701
